# Supplementary material for: Development of SSR markers for genetic diversity analysis and species identification in Polygonatum odoratum (Mill.) Druce based on transcriptome sequences
Source: PLoS One. 2024 Sep 23;19(9):e0308316. doi: 10.1371/journal.pone.0308316 (PMC11419394; doi:10.1371/journal.pone.0308316)
Supplement: S1 Dataset — (XLS) [file pone.0308316.s003.xls]

## Sheet: Sheet1
ID	SSR nr.	SSR type	SSR	size	start	end	FORWARD PRIMER1 (5'-3')	FORWARD PRIMER1_Tm	FORWARD PRIMER1_size	REVERSE PRIMER1 (5'-3')	REVERSE PRIMER1_Tm	REVERSE PRIMER1_size	PRODUCT1 size (bp)
1	1	p2	(CT)15	30	33	62	CAGTGAAGAGGGGGAAGCTG	60.036	20	AGAGGGCGGTGAGAGGTTAT	60.032	20	280
2	1	p3	(CTT)5	15	14	28	CTCCGCCTTCTTCTCCTTGG	60.108	20	CAATCAGAATGCACCGCCTC	59.62	20	225
3	1	p2	(CT)6	12	5	16	ACCCTGACATCGGGATCTCA	60.032	20	GGAAGAACAAGCCTGACGGA	59.965	20	163
4	2	p3	(GAA)5	15	245	259	ACCCTGACATCGGGATCTCA	60.032	20	GGAAGAACAAGCCTGACGGA	59.965	20	163
5	1	c	(TAT)9agtgatgtac(TA)7	51	2015	2065	TGGCAACTCACCGAACTCTC	59.966	20	CCTCATGCTCAGGCTGGAAA	60.035	20	235
6	1	p1	(T)10	10	1607	1616	CGCTCAGTGCCTCGGATTAT	59.967	20	GGTTGGACTCTCTGGGCTTC	60.036	20	133
7	1	p2	(CT)20	40	18	57	GAGGGTCACTCGGTAGTCCT	60.034	20	GCCTGCCTGTTCCTCTTCTT	59.963	20	239
8	1	p2	(AG)11	22	10	31	ATTCAGATCCCATCGCCGAC	59.966	20	ACTGCGAAGATCCAGCACAA	59.965	20	137
9	2	p2	(AG)10	20	187	206	ATTCAGATCCCATCGCCGAC	59.966	20	ACTGCGAAGATCCAGCACAA	59.965	20	137
10	1	p2	(AG)7	14	1	14	TGAATTCTGGGACACGGCTC	60.036	20	CAGGTGGTCATGTCAGCACT	59.964	20	147
11	2	p2	(AG)9	18	189	206	TGAATTCTGGGACACGGCTC	60.036	20	CAGGTGGTCATGTCAGCACT	59.964	20	147
12	1	p1	(A)10	10	5	14	AGACGTTGTGGGTGTTTGGT	60.035	20	GGATCGAATGGGAGCAGGAG	59.965	20	177
13	1	c	(GAT)7(GAC)5	36	661	696	AGGAGGAGGAGGAAGAGCAG	60.032	20	TGAGGAAGTTTGTACCCGGC	59.964	20	219
14	1	p1	(T)10	10	12	21	AACGGCTTTACTCGGTGGAG	60.038	20	CCATGTGCAAAGCAACACGA	59.969	20	245
15	1	p3	(CGG)6	18	436	453	TTCCCGGATGAAACTGGAGC	60.035	20	CGACACAAGAGGGGATTGCT	60.036	20	274
16	1	p3	(CCT)5	15	52	66	ACGGTCCGGATCATCTCTCA	60.107	20	GAGAGCGTGGGGTTTTGGTA	59.964	20	153
17	2	p3	(GCC)6	18	341	358	ACGGTCCGGATCATCTCTCA	60.107	20	GAGAGCGTGGGGTTTTGGTA	59.964	20	153
18	1	p1	(A)10	10	348	357	CGACAATCGTGACCGTGTCT	60.387	20	ACAACAGTGACCGTTGAGCA	60.108	20	137
19	1	p3	(TCC)6	18	147	164	CACATCGTCTACATCGGCGA	59.971	20	AAGTAGATGTAGGCGACGCG	59.971	20	158
20	1	p5	(TAAAA)5	25	8	32	GAGGAGCCTGAACACCTGAC	60.037	20	GGGTGGCAGCTGATAACCTT	60.034	20	208
21	1	p1	(T)10	10	626	635	GTTGTGCGTGATATGCGGTC	59.974	20	ATCCCCTCTAACCTCGGCTT	60.031	20	230
22	1	p2	(CT)12	24	82	105	TCATTTTGACTGCGTCCGGA	59.966	20	CTGGGCCAGAACTGACGAAT	60.036	20	269
23	1	p2	(CA)7	14	892	905	AGAACCATGGATGTGCTGCA	59.961	20	GGACGTGGGTTTGTTTCAGC	59.97	20	181
24	1	p2	(CA)7	14	270	283	TTGTGCTCTTTGGATTGCGC	60.039	20	GTGAGGTGCCAGGAGAACAA	59.891	20	143
25	1	p3	(ATT)7	21	156	176	CCACACCGTTGAGGAATGGA	59.964	20	ACCCATCACCTGACCCAGAT	60.253	20	139
26	1	p2	(CT)14	28	28	55	TTCGCTCATCCCTACCCTCA	60.033	20	AAGGAGCGGAGGACCTTTTG	59.963	20	124
27	1	p2	(TC)15	30	107	136	CTCGCTCGAGGATTCCCTTC	59.969	20	TGTTGAAGGGGTTCTCGCTC	59.965	20	137
28	1	p1	(A)14	14	101	114	GCCTAGTTGGAACCAATGGGA	59.995	21	CTGCTGTGTCACCACTCAGT	59.894	20	218
29	1	p3	(CAG)5	15	647	661	GCAGCAGCTCCGATCTACAT	59.967	20	GGAAGAGGAAGGGGGAGGAT	60.03	20	209
30	1	p1	(T)16	16	395	410	TCCGTGACTGCTTCTTGTCC	59.966	20	GCCGACCAGTTCCCCTAAAT	59.745	20	175
31	1	p2	(CT)6	12	687	698	GGTAGACCTGAGCCTCCTGA	60.033	20	AGGGGCCATTTGACGGTATG	60.107	20	138
32	1	p2	(AG)9	18	122	139	ACCAAACAGGACCTGAACCG	60.179	20	CCAGCAAGGCAGGTATGTGA	60.035	20	238
33	1	p2	(TC)8	16	55	70	GACTAACGTCGAGACTGGGC	60.179	20	CCACCTTCGTTGTCTCCTCC	60.037	20	104
34	2	p3	(CTG)6	18	365	382	GACTAACGTCGAGACTGGGC	60.179	20	CCACCTTCGTTGTCTCCTCC	60.037	20	104
35	1	p1	(A)23	23	1	23	CTCGGCTTTTGGGGATGCTA	60.107	20	AGCTCCTCCATAGCCTTCCA	60.031	20	102
36	1	p3	(GCG)5	15	449	463	GCCTCCTTTGAACCTCCTCC	60.035	20	ATTGCAGATTCCTTGCCGGA	60.034	20	141
37	1	p1	(T)11	11	34	44	TGAGACACATTGCCCTGCTT	59.889	20	CACGGCACCAAAAACCCAAA	60.108	20	198
38	1	p3	(TCT)5	15	291	305	CGGCATCGTTGATCAGCTTG	59.973	20	CTCTTGGTTGGCTGCAAACC	59.967	20	168
39	1	p2	(TA)6	12	718	729	TGCTTTTGGTGGCACAATTTCT	59.83	22	ACCAGATACAAGGCTAGAGGGA	59.752	22	101
40	1	p2	(AG)6	12	23	34	GTTGAAGAAAACCACCCGGC	59.968	20	CGGTCTCCATGAGCATCTCC	59.967	20	124
41	1	p3	(CTC)9	27	1	27	TGGCAAATTCAATGCTGGGC	60.036	20	GCAATGCAGATGACGACACC	59.902	20	168
42	1	p1	(T)12	12	156	167	GCTTGCAGCTGCTGAAGTTC	60.387	20	ACGATCTCACCTCCTCAAGC	59.179	20	101
43	2	p3	(TTC)5	15	362	376	GCTTGCAGCTGCTGAAGTTC	60.387	20	ACGATCTCACCTCCTCAAGC	59.179	20	101
44	1	p2	(CT)6	12	71	82	TCAGTCGGCAAAGGGAAGTC	59.965	20	TGTGCGTGGAAATCGACTGA	59.967	20	123
45	1	p1	(T)10	10	832	841	GGGGGTGGATTTTGTAGCCA	59.96	20	AGGAATTGGCGAAGGAGCAA	59.962	20	174
46	1	p2	(TC)8	16	1238	1253	CTCGCGCTCTTGAATCTTGC	59.974	20	GCGGCTGTGGCATATTCTTG	59.97	20	131
47	1	p2	(CT)6	12	1	12	CCTCCAGAGCACCCAAGAAG	60.036	20	CAGCTTTACTGGCCGGAAGA	60.036	20	168
48	1	p1	(A)10	10	1017	1026	ACAGTTTAGCGAGCACTGCT	59.966	20	GCCTCGACATCTGTACCAGG	59.897	20	186
49	1	p1	(T)13	13	601	613	ACTCGGTTGAGACAGCAAGG	59.966	20	TGGTCACTTCCATGGCAGTC	59.963	20	183
50	1	p2	(TC)10	20	32	51	CGAAGAGTCGTCGAGGATGG	59.972	20	CCATCTACCGGCACTGTTGT	60.036	20	140
51	1	p2	(CT)11	22	48	69	TTCGAGGTGAAGATGGTGGC	60.036	20	ACTTCTCGATGGACAGCACG	60.109	20	112
52	1	p3	(GAA)5	15	9	23	GAGGAGGACAGTGCATTGCT	60.036	20	CGCCACTCATTACATGCTGC	59.971	20	197
53	1	p2	(AG)8	16	255	270	GAACGCAGCGAACGTGTATC	59.977	20	GGTGCCAGCTGTAGTAAGCA	60.036	20	235
54	1	p3	(AAG)5	15	276	290	AGGGAGCTGAGACCACTAGG	60.033	20	TCAGGTTTGCAGTGAAGGCA	60.107	20	118
55	1	p2	(AG)12	24	1	24	GTTCGGAAGCTGAGTGACCA	59.966	20	TCCTCACTGCCCTCCAAAAC	59.89	20	254
56	1	p1	(A)15	15	50	64	GGGCTGTTTTGGAGGACAGT	60.179	20	GTGAGCGTGTTCTTGGAGGA	59.966	20	132
57	1	p1	(A)13	13	18	30	GCCAGATAAGATGCCGACGA	59.968	20	TGGGCCTCATCAGGATCTCA	60.031	20	170
58	2	p1	(A)10	10	2203	2212	GCCAGATAAGATGCCGACGA	59.968	20	TGGGCCTCATCAGGATCTCA	60.031	20	170
59	1	p1	(A)10	10	1	10	GCGATCAAGAGGCTCGAGAA	59.899	20	CTCTCCTCCTGAGCCCTTCT	60.032	20	143
60	1	p1	(A)11	11	186	196	CACTCCACCTGTTCGACGAA	59.968	20	TTGCAGGCCTTCTCAGAGTG	59.964	20	183
61	1	p1	(T)11	11	1455	1465	ACGAAGGTAATGGTGCTGCA	59.964	20	ACTTACGGCTAAGGCACCAG	59.751	20	244
62	1	c	(AAG)5aggagggtttcctc(GCA)7	50	77	126	CTTTGCTGCAACACCTCCAC	59.969	20	TTCGCGGCAAAACTTCATGG	60.04	20	122
63	1	p2	(TC)8	16	27	42	AGGGAATCGGGGGATTCTGA	60.03	20	GCACCTAGTCTCTCTCCCCA	60.033	20	150
64	1	c	(T)11(AG)6	23	1	23	CTGCCTTCAATGAACAGCCG	59.83	20	TGACAGTGGGGTGAGAGAGT	59.811	20	238
65	1	p1	(A)10	10	535	544	CTTCGTGGAGATCCGGATGG	59.967	20	GAGACCTCCTCAGAGCTCCA	60.034	20	258
66	1	p2	(AT)6	12	284	295	ACTGAGGGAAGCGAGTCAGA	60.251	20	TCACTTGTTCCCTGCTCACA	59.163	20	125
67	1	p1	(T)11	11	158	168	AACTGCTCCTCACAGACTGC	59.965	20	TATGCTTCCCCTGTCATGCG	60.179	20	107
68	1	p1	(A)10	10	441	450	CAGTACCCGACGGTTCACAA	59.968	20	GGAAAGAAACCGTGCAGCTG	60.04	20	124
69	1	p3	(ATT)5	15	676	690	TTCGAAGCGCCACCGTTATA	59.827	20	AGCCCAACAAGACCACAACA	60.034	20	270
70	2	p1	(T)10	10	1392	1401	TTCGAAGCGCCACCGTTATA	59.827	20	AGCCCAACAAGACCACAACA	60.034	20	270
71	1	p2	(TC)11	22	39	60	AGCACCATCTCCTCCTACGT	60.033	20	GGTAGGTGGGGAGAGGTTCT	59.957	20	185
72	1	p1	(A)11	11	1	11	CCAGGGATTAGGGCGTACAC	59.894	20	GCCCGAAACCATCCAACATG	59.827	20	243
73	1	p1	(A)12	12	275	286	GTGTTACAGAATGCGGCAGG	59.552	20	TGCTGTTGCTGGTGTTGTTG	59.827	20	141
74	1	p3	(GAG)5	15	1006	1020	GTCCACCGTGCAAAATGACC	60.04	20	GAGGTGAGGAGGTGGGAGAT	60.032	20	192
75	1	p2	(AG)7	14	69	82	AGAGAGAGGGATGGTGCCAT	60.03	20	ACCCATGTGCGTGCTTGATA	60.036	20	254
76	1	c	(TA)6(GA)6	24	255	278	CTTGAGCGAATGCAACCAGG	59.83	20	GTAGGCATGCTGACCCTCTC	59.894	20	100
77	1	p1	(A)15	15	632	646	TCCTTTTATCCTCTGGCACCA	58.725	21	GACACCTCTGGTTGGGGATC	59.747	20	246
78	1	p1	(A)10	10	8	17	AGAGACCAACAGAAGCGTGG	59.966	20	CTCCACGGGATTTATGCGGA	59.894	20	139
79	1	p3	(TCC)6	18	131	148	GAAGAGGAGAGGAGGGGGTT	59.957	20	AGCACCTACACACATGTCCG	60.037	20	166
80	1	p2	(GA)8	16	42	57	AATCCTGGGGGTTCTTGCTG	59.96	20	CTAAGCATGTTGGGGCAGGA	60.034	20	226
81	1	c	(GAA)5cctgaactagacgatgccgggtccggacccgaacccgaaccgcgaccgcccatggtgccggtggcgaggctgaccagagacgagacggagaccgaa(GAG)6	129	160	288	TTTGATGAGGTTGACGGCGA	59.966	20	TTTGGGCCTTCACCATCCTC	59.96	20	125
82	1	p3	(GGC)6	18	364	381	TTCCCCATGGCGTTTGATGA	59.961	20	TGGAAGAACCATTCTCCGGC	60.035	20	148
83	1	p2	(CT)21	42	277	318	AGCAGAAGCAATGATGGGCT	60.033	20	CTACCGTACGAATCACGCGA	59.973	20	234
84	1	p2	(TC)11	22	30	51	CTTTGCCGTACATGGGAGGT	60.035	20	TCGATTGCTGTTCGTGTGGA	59.967	20	121
85	1	p1	(A)12	12	1	12	CTTGTCGATGACTACGCGGA	59.902	20	GCATCTCGTTATCCTGCGGA	59.968	20	181
86	2	p3	(CCT)5	15	346	360	CTTGTCGATGACTACGCGGA	59.902	20	GCATCTCGTTATCCTGCGGA	59.968	20	181
87	1	p2	(CT)6	12	90	101	GCCCACCAATTCCTCTCCAA	59.96	20	TCGGCGGCGTTATATGAGAC	60.04	20	151
88	1	p3	(CCT)6	18	307	324	TCCTTCCATCTCCAACCCCA	60.179	20	AGGAGAACTAGGGGCAGAGG	60.032	20	106
89	1	p3	(AGA)5	15	254	268	GGATCCAGGTTGTGTCCAGG	60.035	20	GGACGTCATAAACTCCGGCA	60.109	20	158
90	1	p2	(CT)15	30	58	87	TCCTCCTATTCAGTGGCCGA	60.033	20	AGCAAGGAATGGGGTTAGGC	60.033	20	264
91	1	p2	(CT)15	30	116	145	CTCCCACACACCCTTGTTCA	59.817	20	TGTTGTTGTAGGGGAGGTTGT	59.152	21	279
92	1	p3	(TCT)7	21	144	164	AGCTTGGCCTCACACGTTTA	59.892	20	GGAAGGCACTATGCTTCCCA	59.744	20	185
93	1	p2	(TG)8	16	281	296	AACCGATCTGACTGTCAGGC	59.752	20	GCACATGCATGCACACGTAT	59.901	20	147
94	1	p1	(T)10	10	220	229	GCGCTTGACTTCACATTCCA	59.126	20	ACGGCGAACATATGCTTTGAC	59.603	21	134
95	1	p3	(CCT)8	24	375	398	TGTCTGCCACCACCATCATC	60.035	20	CTGAGGAGGAGGAGGAGGAG	59.814	20	129
96	1	p1	(T)10	10	340	349	CGAGTTGGGTGCAAGAGTCT	59.966	20	CCCTCTCCATCGATCTTGCC	59.965	20	131
97	1	p1	(T)11	11	167	177	TGTGTTGATTGCGCGATGTG	60.11	20	CAGGCGAAAAGGGAGGAGAG	60.108	20	236
98	1	p2	(TG)11	22	92	113	AAGGGCCATTGGTTCAGTCC	60.252	20	CACACACACACACACACACA	59.129	20	108
99	1	p2	(CT)7	14	38	51	GATCCTTCTCCGTCGTCGAC	59.972	20	GGCAGAGTTTGAGGAGTGCT	59.964	20	145
100	1	p1	(A)10	10	204	213	AGTAGCTGATGACGAGCTGC	59.898	20	AAGGGTCACGAGCTCAAACC	60.25	20	152
101	1	p3	(CCT)5	15	317	331	TCCTTCCTCAGCCTCCTCAG	60.325	20	CAGTCGAGAAGAGAGGGGGA	60.034	20	178
102	1	c	(CT)10caaatccaacacagcaagcaaagattcaat(AG)8	66	41	106	AACATCGGCAACTTCGGAGT	59.965	20	GCGGCGAAATCATCAGGAAC	59.972	20	227
103	2	p1	(T)10	10	2827	2836	AACATCGGCAACTTCGGAGT	59.965	20	GCGGCGAAATCATCAGGAAC	59.972	20	227
104	1	p2	(CA)7	14	96	109	GGTTGGGGTTGATGTGTTGC	59.967	20	ATGCGTTGGGATCTGTGTGT	59.963	20	118
105	1	p2	(AG)14	28	24	51	GCCATGGCTTCCACTCTCTT	60.035	20	AACTTGGGTCCTTTGCGACA	60.107	20	205
106	1	p2	(TC)8	16	521	536	TGCCGAAAATGTAGCCGAGT	60.037	20	TGGGATAGGGTTCGGGTCAT	60.031	20	248
107	1	c	(CT)13cgtcaagagttcccga(TC)7atcaagagttcccga(TC)7	85	62	146	CGAGCTCGAGAATCCTCACC	59.97	20	TGCCGCCGCTGATTATGTTA	60.179	20	240
108	1	p2	(TC)6	12	322	333	AGGACCACTAGAACTCCCTTCA	59.888	22	AGAGACAGTGAGAGAGTGAGAGA	59.417	23	278
109	1	p2	(AG)6	12	845	856	AGAGGCTGAGACAGAGAGGG	60.033	20	TGATGAGCAGCAGCCTTGTT	60.251	20	162
110	1	p2	(GA)11	22	30	51	TGAACGCGAGAGAGAGAGGA	60.036	20	GAGAGAAGACGATGCGGGTC	60.249	20	254
111	1	p2	(AG)8	16	90	105	ACTCTCTCGCCAGAACTCCT	59.961	20	AACTCATCGTCCACCACACC	59.965	20	132
112	1	p6	(CCACCT)5	30	637	666	AAGGAGCCGACATTCACCTG	60.036	20	AACGGATGCTGCGATAGAGG	59.967	20	117
113	1	p1	(T)10	10	978	987	CAGATTCGGCCTCGATCGAA	59.969	20	TCTGCGGTAGTGTGCGATTT	60.038	20	207
114	1	p1	(T)11	11	997	1007	ACACTTCACTCCAAGCCGAG	59.966	20	TACTCCACCAGGCCCTCTAC	60.032	20	263
115	1	p2	(TG)7	14	341	354	TCTCACAAGCTAGCCAAGGT	58.648	20	AAAAGCTGCCAACAAACCCA	59.092	20	157
116	1	p1	(T)10	10	768	777	TTGGACACCCAGATCACTGC	59.963	20	GCAAGTAAAGACCGCAGCAC	60.11	20	246
117	1	p1	(A)10	10	1302	1311	AAGCACCAGTACTTCACCCG	59.965	20	CGAAAGAAACGGTGCAGCAA	59.971	20	233
118	1	p3	(GCA)5	15	713	727	AGAGGGGTGAGGGAGATGAC	60.032	20	TCCACATCCGAATCCCTCCT	60.031	20	134
119	1	p1	(A)12	12	1853	1864	GAATCGAAGCCGTCCATCCT	59.895	20	AGAGAGCAGGAGGAGGTGAG	60.033	20	263
120	1	p1	(T)10	10	14	23	TCACTGGCTCGGTCCAATTC	60.036	20	CTGCTGAGTCCCGAAAGTGT	59.966	20	107
121	1	p1	(T)10	10	1761	1770	CAGTACAGTCGTGGGGCAAT	60.036	20	GCTTCCTTTCCTCGAAGGCT	60.036	20	180
122	2	p1	(T)10	10	1997	2006	CAGTACAGTCGTGGGGCAAT	60.036	20	GCTTCCTTTCCTCGAAGGCT	60.036	20	180
123	1	p1	(T)10	10	971	980	GAAAACACTCACCAACCGCC	59.97	20	CTCGCTCCTCGACAACACTT	60.039	20	279
124	1	p2	(CT)12	24	71	94	CCCAAGCACAGCAAACACTC	59.969	20	CCTCGCTGTAGAGCTTAGCC	59.969	20	114
125	1	p1	(T)12	12	737	748	ACAAGAAGGTGCCCGTACTG	59.965	20	TCATCGAGGTAGACAGCCCA	60.034	20	163
126	1	p2	(GA)7	14	15	28	ACCCATGGGCGTTACTTCTG	60.035	20	GCAAGACCAGCCAGAGATGT	60.036	20	240
127	1	p3	(AGC)6	18	405	422	ATCATGCACCACCTCACTGG	60.035	20	GGTGACAATCTCCCTGCACA	59.963	20	180
128	1	p1	(A)11	11	72	82	TCGCCATCCCATGTACCATG	59.892	20	TTCAAGCCTTGAACGCGTTG	59.971	20	201
129	1	p1	(A)12	12	60	71	CGACGAACAGCAGCACAAAA	59.973	20	AATCTTGAGGCGCTCACCAA	59.963	20	169
130	1	p6	(GGCGGA)5	30	306	335	AGCTACGGGTTCAACGAAGG	60.038	20	GCTCCCCACAGTTGTAGCAT	60.035	20	262
131	1	p3	(GGC)6	18	218	235	CTTGCTACACCTGTGGGGAG	60.036	20	CGCCTCCACCAGATCCATAC	59.966	20	129
132	1	p3	(GCA)5	15	219	233	AGGGTGTATGGGTAGCGTCT	60.032	20	GTGCTACAGGTCTCGATCCG	59.97	20	145
133	1	p1	(T)10	10	565	574	TTTGCTCGATGGGGCTCATT	60.034	20	CGCAGTCCTGGCAGCATATA	59.966	20	237
134	1	p3	(TAT)5	15	484	498	CTTCCTCACCAGGTGCCATT	59.961	20	GCAAGATGCATGCGTGAAGT	59.83	20	154
135	1	p3	(CTA)6	18	207	224	GGTACCAGTGTTGTCGAGGC	60.67	20	TGCTTCCTCAACATGTGCCA	60.179	20	171
136	1	p3	(TGA)6	18	255	272	ATTCAGCCAGCCCCATTCAA	59.958	20	CGCCAAAATAAACCCGCGAT	59.9	20	166
137	1	p3	(TCC)6	18	95	112	TGCGGGACTATGGAGAGGAA	60.033	20	GACCCCATAGACGAGCTTCG	59.969	20	127
138	1	c	(T)10aaaaaagtag(A)10	30	177	206	GGTGGTGTTGGTAGCGAGAA	59.966	20	GATTAATCCCCTCGAGCGCA	59.966	20	170
139	2	p3	(CAG)6	18	1043	1060	GGTGGTGTTGGTAGCGAGAA	59.966	20	GATTAATCCCCTCGAGCGCA	59.966	20	170
140	1	p2	(CT)7	14	70	83	GCGACGAGTACTGCTAGTCC	59.972	20	CACGAAATCCTCCAACCCCA	59.962	20	219
141	1	p3	(ATT)7	21	1506	1526	CTCCAGTCATCTCATCGCCC	59.967	20	ATATCCACCCTGACCCTGCT	60.03	20	149
142	2	p1	(A)10	10	1714	1723	CTCCAGTCATCTCATCGCCC	59.967	20	ATATCCACCCTGACCCTGCT	60.03	20	149
143	3	p6	(ATGCCA)5	30	2966	2995	CTCCAGTCATCTCATCGCCC	59.967	20	ATATCCACCCTGACCCTGCT	60.03	20	149
144	1	c	(TC)9(TA)6	30	1	30	TTGCTGTCGTTCGGAGAGAC	60.039	20	GGTCCGTTTGGCCGTTACTA	60.037	20	272
145	1	p2	(AT)7	14	52	65	AGGATCGTTCTGATAGCCGA	58.017	20	GAGATCGGTTGAGCACGTCA	60.109	20	157
146	1	p1	(T)10	10	353	362	TCACTTTGCTTAGGGCCAGG	59.962	20	GAAGAAGAGGACAGCGAGGG	59.825	20	146
147	1	p1	(A)10	10	130	139	ATCGAACACGAACGAGTGGG	60.388	20	GTTGTCAAAGAGCTCGTGGC	59.764	20	150
148	2	p2	(CA)7	14	261	274	ATCGAACACGAACGAGTGGG	60.388	20	GTTGTCAAAGAGCTCGTGGC	59.764	20	150
149	1	p1	(T)11	11	1001	1011	GCACTTCTCCTGGTCACCTC	60.037	20	GCTTTCCCTTCCCACAACCT	60.179	20	254
150	1	p1	(T)11	11	1	11	TGCATAGCACGGACCCTTTT	59.962	20	CACAGGCACAACACACATGG	59.969	20	153
151	1	p1	(T)10	10	208	217	ACTCTCATCCAAACACACCCA	59.226	21	TGCCGTCAAGGAAGTCTAAGG	59.725	21	237
152	1	p3	(ATG)9	27	720	746	CTCCCCATATGTTACCCCGC	59.964	20	GGTACGGGAGGGTAAGGAGT	60.033	20	109
153	1	p1	(T)12	12	341	352	CCTTGCATCCAAACAGCCAC	60.038	20	TGAGCATGACCAAGGCAACA	60.179	20	107
154	1	p2	(AT)6	12	2068	2079	GTCGTTTCGCAGATCGTTCG	59.978	20	CGCTCATATGGTGCAACAGC	59.971	20	177
155	1	p2	(GT)6	12	2011	2022	TCATGTGTCCTCAGTTGGCC	59.963	20	GCCCAACATCCCTTGCAAAG	60.037	20	166
156	2	p2	(AT)6	12	2642	2653	TCATGTGTCCTCAGTTGGCC	59.963	20	GCCCAACATCCCTTGCAAAG	60.037	20	166
157	3	p2	(GA)12	24	3233	3256	TCATGTGTCCTCAGTTGGCC	59.963	20	GCCCAACATCCCTTGCAAAG	60.037	20	166
158	4	p1	(T)10	10	4381	4390	TCATGTGTCCTCAGTTGGCC	59.963	20	GCCCAACATCCCTTGCAAAG	60.037	20	166
159	1	p3	(GCG)5	15	528	542	CCCCCTCTTTCTCTCCTCGA	60.033	20	GTCACGAATCCAAACCCCCT	59.962	20	218
160	1	p1	(T)10	10	638	647	GGGTTCGGGTTCGTTACCTT	59.965	20	GGGTTGACGGTGATGTTCCT	59.964	20	101
161	1	p1	(A)10	10	14	23	CCTCCCCTAGAGAACGGTGA	60.033	20	AAACCTGCTGAACCCACCAA	60.033	20	191
162	1	p1	(T)10	10	299	308	ACGAGTCTAACAGCGATCGC	60.248	20	AACAAAGCCCCCGTTGTCTA	59.525	20	221
163	2	p1	(T)15	15	510	524	ACGAGTCTAACAGCGATCGC	60.248	20	AACAAAGCCCCCGTTGTCTA	59.525	20	221
164	1	p1	(T)15	15	1	15	TGGGGTGTGGATCATCCTCT	59.955	20	ATCGATTGGGCTTGGCTGAA	60.034	20	140
165	1	p1	(A)10	10	696	705	AGTCTCTTCCTCAGCGGGAT	60.033	20	TGTACAGGGCCATCTGCTTG	60.035	20	267
166	1	p2	(GT)6	12	1358	1369	AGCCATCCCTTGTGACATGG	60.034	20	AATCATGGCGGCTGTTCTCA	60.035	20	272
167	1	p2	(AG)8	16	3	18	ATTTCCTCCTCCAGCCGTTG	60.035	20	CTTCAATCCGAGCGGCAATG	59.971	20	187
168	2	p2	(CT)6	12	1359	1370	ATTTCCTCCTCCAGCCGTTG	60.035	20	CTTCAATCCGAGCGGCAATG	59.971	20	187
169	1	p3	(CTC)5	15	111	125	ATTGGTGGATGGGCTCAAGG	60.033	20	TTCAACTGCTGCCCTGAGAG	59.964	20	244
170	1	p1	(A)19	19	3	21	GATGCAGCTGAAGAATGCCG	59.971	20	AGCGGAACCATGACTTCGTT	59.965	20	101
171	1	p1	(A)12	12	1	12	CGTTAGGCACCAGGGAACAT	60.035	20	GGTACTTGCGCAAAACTGCA	59.97	20	138
172	1	p1	(T)15	15	1941	1955	TTTTTCTTTTGGCGCGAGGG	59.969	20	ACTTCACCTCAGCTGCTGAC	59.965	20	100
173	1	p1	(A)10	10	350	359	TCCTCCAACTCCTTTGCGAC	59.965	20	ATCGCAAGCAGCAAGAGGAT	60.107	20	140
174	1	p1	(A)10	10	31	40	ATGGCCCTCAAACGTCATGT	59.962	20	GGAACTTCATGTGCCGGAGA	60.036	20	154
175	1	p2	(AG)7	14	96	109	ACTGACGCTCCAGTTCACAG	59.967	20	ACGCTTGTTCTCGCTGTACA	59.968	20	244
176	1	p1	(A)10	10	95	104	CATCGTGGAACAGTGGGTCA	59.965	20	ACAGAACAGCATCGGAAGCA	59.965	20	125
177	1	p2	(AG)9	18	17	34	CTGCTGGCTTCTGAGTGACA	59.966	20	TGAGAAACATGACGGCTGCT	59.965	20	224
178	1	p3	(TCC)5	15	134	148	GGATGGATCCTCTCTGCTGC	59.965	20	GTCCTGTAGCTAATCCGGCC	59.966	20	105
179	1	p1	(T)10	10	309	318	CTCCACCAAAGGGATGGACC	60.034	20	AGACCCCCGAGATTCCATCA	60.031	20	125
180	1	p1	(A)13	13	271	283	ATTCGCCGTTGGGATTTCCT	60.034	20	GCACCTAAGGCAGATGTGGT	60.035	20	275
181	1	p3	(GAA)6	18	109	126	TTGGGTATCGGGTGGAGGAT	60.031	20	GGGAAGGAGGAGACAGGGAT	60.031	20	103
182	1	p3	(TCT)6	18	32	49	ACCAAGATGCCCCGTAACTG	60.035	20	CTAACTCTTGCCAGCCTGCT	60.036	20	241
183	1	p3	(GCG)5	15	93	107	GAGAAGGAGAAGGGGTTGGC	60.035	20	CCGACCTCGTAGCATCTCAC	59.97	20	104
184	1	p1	(A)10	10	1978	1987	CGTTTGCGAAGATAAGGGCG	59.974	20	CTCTCCGTTCGCTCCATCTC	59.97	20	280
185	1	p1	(A)10	10	3700	3709	CCCGCAAGATCTACGTCTCC	59.969	20	TTTGAGAGAGCGCCTTGAGG	60.037	20	203
186	1	p2	(AG)6	12	179	190	TTGGTGGCGGAAGATGGTAC	60.036	20	TTGTTGCTGTTGCTCCATGC	59.968	20	200
187	2	p3	(GAG)5	15	386	400	TTGGTGGCGGAAGATGGTAC	60.036	20	TTGTTGCTGTTGCTCCATGC	59.968	20	200
188	3	p1	(T)12	12	820	831	TTGGTGGCGGAAGATGGTAC	60.036	20	TTGTTGCTGTTGCTCCATGC	59.968	20	200
189	1	p2	(AG)16	32	6	37	TCGGCTTCTCTTGTGTCACC	59.966	20	ACCGCCATCATGCTAGTAGC	59.966	20	220
190	1	p1	(A)13	13	92	104	ACTTCGACATGACAGCAGCA	59.966	20	GCTGCCATCTCGTAGTCCTC	59.969	20	109
191	1	c	(A)13cattctttgatgtcta(T)13	42	71	112	GATCCGATCCAGTTCCGGTC	59.968	20	ATGAAGACGTTGGCGAAGGT	59.965	20	211
192	2	p2	(TA)7	14	2109	2122	GATCCGATCCAGTTCCGGTC	59.968	20	ATGAAGACGTTGGCGAAGGT	59.965	20	211
193	1	p3	(GCC)5	15	268	282	ACCGCCGAGAACTGGAAAAT	59.964	20	TCTGGTTTAAGCTCGTGCGT	59.967	20	178
194	1	p3	(GGC)5	15	83	97	ATTCAATCGATACCGCCCCC	59.964	20	AGGCTGGCCTACATCCTACA	60.031	20	228
195	1	p2	(TC)9	18	23	40	CTCTACCGATCACCAGCACC	59.897	20	GGAGATGGACCAGGCGTATG	59.966	20	113
196	2	c	(CTC)5cccggcggccccacctcccc(CCT)6	53	344	396	CTCTACCGATCACCAGCACC	59.897	20	GGAGATGGACCAGGCGTATG	59.966	20	113
197	3	p3	(CCA)6	18	1325	1342	CTCTACCGATCACCAGCACC	59.897	20	GGAGATGGACCAGGCGTATG	59.966	20	113
198	1	p1	(T)11	11	1101	1111	GTTCTTCCCCGTGTACGTGT	59.967	20	CGGAAGAGGGACCTGTTGAC	60.037	20	195
199	1	p3	(AGA)5	15	81	95	GTTCAGCCCAGACTTCGACA	59.966	20	AGATGCTGAAGTGCTCCCAC	60.036	20	190
200	1	p1	(A)10	10	31	40	CAGCTCTGTGAAGTGCAGGA	59.966	20	CCCTAACCAAGCTGCGGTTA	60.036	20	253
201	1	p1	(A)10	10	44	53	CAGTACACCGACATGGCCTT	60.036	20	TCTTCTTTGCCCCGATGACC	60.035	20	142
202	1	p2	(CT)6	12	79	90	GTCTACACAAGGGCAGCCAT	60.035	20	TGTTGATTGCCCGTTAGCCT	59.962	20	213
203	1	p1	(A)14	14	697	710	TCGATCAAGTGTCCGAACTCT	58.84	21	TGTGGGCTTTTCCGAGTGTT	60.107	20	154
204	1	p1	(A)13	13	805	817	GCTGACGATGACGGATGACT	59.899	20	CGCAGTGGACCAAACAACTG	59.971	20	256
205	1	p1	(T)10	10	1	10	CGTACTGCTCCTGTCGAGTC	59.903	20	GAGACCCGCAAGTGTCTTCA	59.966	20	204
206	1	p1	(A)11	11	476	486	CCGATAGCCATGCATCAGGT	59.964	20	GCCTAATCGGAGGGAAGAGC	59.966	20	273
207	1	p1	(T)15	15	321	335	GCAATGGCGCAGATTGGAAT	59.896	20	GCAAAGCTTGGTGGGAACTG	59.967	20	200
208	1	p3	(ACC)5	15	313	327	TCGCCTGAGCATAACTAGCG	59.969	20	ATCATCATCGGTGGGTGGTG	59.819	20	235
209	1	p1	(A)10	10	317	326	CCATGCATGCTTCGCTTCAA	59.828	20	CACCAGCTTTGTGTTCTGCC	59.969	20	146
210	1	p3	(ACC)6	18	132	149	AAGATTCCAATGGCCACCGT	59.96	20	GCAACAGGCAGATCGAGAGA	59.826	20	272
211	1	p2	(CT)7	14	569	582	ACCTCCGTCACGTTGTCTTC	59.968	20	CAAGAAGGGCTACACCTGCA	59.963	20	158
212	2	p1	(T)10	10	692	701	ACCTCCGTCACGTTGTCTTC	59.968	20	CAAGAAGGGCTACACCTGCA	59.963	20	158
213	1	c	(GAA)7(GAT)6	39	1205	1243	GCAAGCGCTGCGAATTGATA	59.972	20	ATGGATCAGTTGCTGGTGCA	59.961	20	162
214	2	p3	(TGA)6	18	5350	5367	GCAAGCGCTGCGAATTGATA	59.972	20	ATGGATCAGTTGCTGGTGCA	59.961	20	162
215	1	c	(TA)9agttatgtag(AT)7	42	2797	2838	CGTACACCTGGACCGTTCAA	59.968	20	TTATCTCCGCCAACCCACAC	60.036	20	245
216	1	p1	(A)10	10	795	804	TGGAGCCTTTCTTGTCGACC	59.965	20	TCAGTTCTCCGCCCCTATGA	60.033	20	225
217	1	p2	(GA)17	34	7	40	GTTTCCTGGTTGCTGCTGTG	59.969	20	CCCCCAAATCTACCAACCCC	60.033	20	121
218	1	p2	(TG)6	12	1520	1531	ATGTTTGAGGATGCCCGTGT	59.962	20	CACTAGCACGAATGGGGTGT	60.036	20	177
219	1	p2	(TC)10	20	39	58	GTGTGCCCTTGTGCTCTTTG	59.969	20	AAACCGTGACCGAGGAGTTC	59.967	20	181
220	1	p1	(A)11	11	1	11	TGACTGAAATGTTGGCCTCA	57.345	20	GCACGGAACAACAAGCAACT	59.899	20	155
221	1	p1	(A)12	12	1	12	ACGCTAAGCTTGCTGTGGAT	60.036	20	AGTTCCAGCGAAGAATGCCA	59.963	20	236
222	2	p1	(T)12	12	691	702	ACGCTAAGCTTGCTGTGGAT	60.036	20	AGTTCCAGCGAAGAATGCCA	59.963	20	236
223	1	c	(A)10gaagaggaaaaaaaagtagtttagattagaattaggatagaaacacttgaaatcc(A)12	77	417	493	GGCTTCCACTTCGACTTCCA	59.965	20	AGAGCCAACCTCAGAAGCAC	59.964	20	222
224	1	p2	(AG)19	38	1	38	TGTTCCTCCATCGAAGCCAC	60.036	20	GTCTTTTGGCAGCACAGGTG	59.969	20	145
225	1	p1	(A)10	10	297	306	CTGTGAACAGGGGGAGTTGG	60.251	20	ACCCACAGCATCTTCACCTG	59.963	20	120
226	1	p1	(A)22	22	5	26	GGGAGCGGGAATAACCACAA	60.035	20	TCGCTGCTACTCCTAACCCT	60.033	20	110
227	1	p2	(TC)6	12	5	16	TCACCTTCGCCCCTTTGATC	60.035	20	CCTGAGCGACAACAAGAGGT	59.966	20	183
228	1	p2	(CT)15	30	23	52	TTGGCATGCAGAGAGACTGG	60.036	20	CACCATTAACTGCCGCATCG	59.972	20	138
229	1	p3	(CAG)6	18	330	347	TGCGCCAACAGATACACACT	59.965	20	GCCAAGGTCTCCTCAGCAAT	60.035	20	175
230	1	p2	(TC)6	12	297	308	CGACCCAAGAGGACCCTAGA	60.033	20	TGTAGCCATTGCCAGTCCTG	60.035	20	113
231	1	p2	(TC)14	28	39	66	CTGCCTCACAGTCGACACTT	59.967	20	CAGCGAGCCGTCTAATTTGC	59.973	20	115
232	1	p3	(CAC)5	15	289	303	CACCGGACACCACAATACCA	59.964	20	TTGTTGTCGGGTTTGGGTGA	60.034	20	150
233	2	p6	(TGTTTG)5	30	1312	1341	CACCGGACACCACAATACCA	59.964	20	TTGTTGTCGGGTTTGGGTGA	60.034	20	150
234	1	p3	(CCA)7	21	80	100	CGGCGGAAAATTACTCGCTG	59.974	20	GTGTTCTTGCTCTCCGTCCA	59.966	20	268
235	1	c	(A)10ggcaactttatttctcttcatctcaatctcatctctttccaacttttttcattctc(T)11	77	36	112	GCGGTAGGCTTGTCCTTCTT	60.036	20	GATTAGCGCGACAGTTGCAG	59.974	20	213
236	1	p1	(A)11	11	1	11	TGTCGTTGACCTCAATCCCG	60.038	20	AGGGACAGGATCGTACCGAA	60.034	20	134
237	1	p1	(T)10	10	2794	2803	GGAGGTGCAGATGTTGTGGA	59.963	20	TTCAGTCAGACCACTCACGC	59.968	20	108
238	1	p3	(GGA)5	15	311	325	TCGGATCACAGAAAACCGCA	59.966	20	CCTGGAAAGCCTGTGGGTAG	60.035	20	209
239	1	c	(AG)8acagaggaaagagagaagaaaaagtgggggagggtttgagttcgaggagacgacgttaatggcagttagggttttccactg(A)10	107	101	207	TGAATAACCGCACCCCAGTC	60.036	20	ATCGAGTGATTGGGAGGGGA	60.031	20	242
240	1	p2	(TG)9	18	1844	1861	TACACCGGTTCCACAGCTTC	59.966	20	CCAGGGCTTTTCCATTGCAC	60.037	20	210
241	1	c	(CT)9cctcaatggctcgcctcttccgagatcgaggaaccctaggcgactccaaccgccacagttcgcgctt(CTC)6	103	122	224	GCCCGCAATCGTGTGATAAC	59.972	20	TCTGGCAACCCATCACCATC	60.034	20	173
242	1	p2	(CT)17	34	36	69	CGTCTCCTCTGCCTATGCTG	59.968	20	AACAGTGTCGCGGTGAAGAT	59.966	20	184
243	1	p2	(CT)14	28	35	62	AGGGCCATGGGGATCTACTT	60.029	20	GCTCACAGAATCCACCTGCT	60.036	20	239
244	2	p3	(AGC)6	18	313	330	AGGGCCATGGGGATCTACTT	60.029	20	GCTCACAGAATCCACCTGCT	60.036	20	239
245	3	p3	(GAG)5	15	441	455	AGGGCCATGGGGATCTACTT	60.029	20	GCTCACAGAATCCACCTGCT	60.036	20	239
246	1	p2	(TC)20	40	55	94	TGGAGGAAGTGGAGGAGGAG	59.958	20	GAGCCCAGCCCAAGTAGTTT	59.962	20	220
247	1	p2	(CT)12	24	56	79	CCCCTTCCTCTTCTAGGGCT	60.031	20	CCCGTGAAAGTTAGACCGCT	60.038	20	200
248	1	p1	(T)10	10	488	497	AGAAATGGAATCGGCGTGGT	60.035	20	GATCGCTTCCAGATCGAGGG	60.039	20	158
249	1	p1	(T)10	10	1	10	CGAACAGCACTTGCAGCTTT	59.97	20	CTAGAGGCAACGATGACCCC	59.895	20	188
250	1	c	(GA)8acctgatgcccaattgaaattgatgggtgagtgagcaaagcaagtgggtggtgttttctttcatttattttcttcttttgatagaagcacaaagaaa(CT)8	129	13	141	CCAAGGCTTCAGATCCAGCA	60.035	20	AGTTTCGAAAGGCGGCAGTA	59.966	20	173
251	2	p1	(T)10	10	244	253	CCAAGGCTTCAGATCCAGCA	60.035	20	AGTTTCGAAAGGCGGCAGTA	59.966	20	173
252	1	p2	(TC)7	14	105	118	CTTTGGTCAAGGTTGTGCCG	59.969	20	TTGACGGCTTCAGCAGATGT	59.965	20	171
253	1	p2	(CT)8	16	257	272	ACCTCGCCCTTCAGTCCTAT	60.032	20	GGCAAGCTCCTGAGTTGACT	59.964	20	188
254	1	p1	(A)20	20	60	79	AGAACATCCTGAGGGCTTGC	60.035	20	ACCAGGTCATGCATCCCAAG	60.034	20	143
255	1	p3	(AAT)6	18	186	203	TGCGTAGTCGATGGCAGATC	59.969	20	TGTGGTGGTCCATCTGCATC	60.035	20	254
256	1	p2	(CT)8	16	13	28	TGCTGCCTTCTACAAGAGCC	60.036	20	CGGCGGACATAGAGCTTGAT	59.967	20	174
257	1	p2	(GT)6	12	523	534	ACTCAAGCATGGCTGGGTAC	60.035	20	TCGATGCTCAAGCCCAACTT	59.963	20	235
258	1	p1	(T)11	11	41	51	GAGATCACTGCAGGGATCGG	59.967	20	ACCTTCTCGAGCCTCCAGAT	60.033	20	107
259	1	p1	(A)10	10	2291	2300	GTTTCCGTTGTTGGCAGACC	59.97	20	GCAGGCTCTTCCATCAACCT	60.035	20	222
260	1	p2	(CT)15	30	211	240	TCGCTTCGCTGCTTTAAGGA	60.038	20	GCAGCATGTTGTCGGATGTC	59.902	20	241
261	1	p1	(A)10	10	152	161	TCGCGAGATCTCCAGATTGC	59.969	20	ATCTCTGTGGAGGCTTGTGC	60.036	20	250
262	1	p2	(TC)12	24	170	193	TCCCTGGTCACGGCATACTA	60.033	20	TGTAAGCTCCGCTGGTTGAG	60.037	20	118
263	1	p2	(TC)7	14	20	33	CCCTTTCACGACTCTCCCAC	60.037	20	CCTTCTCGCTCTCCCTCTCT	60.107	20	123
264	2	c	(AG)16ggagagcgagaaggggaaagagaagaaaaaagttgga(T)11ccga(T)14	98	239	336	CCCTTTCACGACTCTCCCAC	60.037	20	CCTTCTCGCTCTCCCTCTCT	60.107	20	123
265	1	p2	(AG)10	20	86	105	TGGGAGTGGACTCTAGCTCC	60.033	20	CTTCACCTTCGATGCCCCTT	60.035	20	127
266	1	p1	(T)10	10	1249	1258	CGATCCTAACTCCTCCGCAC	59.969	20	TTGTTCCTGGCACCAAGGTT	60.033	20	209
267	1	p2	(CT)7	14	53	66	TTCGATCGATGAGAGCCACG	59.971	20	TACTTTGACGCGGCCTTCTT	59.966	20	152
268	1	p1	(A)10	10	2019	2028	CCAACTCTGTGCTTTGTGCC	59.969	20	GACCATCCTGAATGTGGCCA	60.034	20	276
269	1	p3	(AAG)6	18	202	219	GGAGAAGGAGATCGAGCACG	59.97	20	GTGTGTCTTTACGGAGCCCA	59.966	20	203
270	2	p1	(T)13	13	2427	2439	GGAGAAGGAGATCGAGCACG	59.97	20	GTGTGTCTTTACGGAGCCCA	59.966	20	203
271	3	p2	(TC)22	44	2628	2671	GGAGAAGGAGATCGAGCACG	59.97	20	GTGTGTCTTTACGGAGCCCA	59.966	20	203
272	1	p3	(GAA)5	15	672	686	AGCCCTTAGCCCCAAAATCC	60.032	20	GCCTCCTCCCTGCTCAAAAT	60.034	20	166
273	1	p2	(TC)7	14	27	40	AACATGCCCCTCAGGTTGAG	59.961	20	GCGCACAACCTAACAAGCTT	59.689	20	201
274	2	p1	(T)13	13	1200	1212	AACATGCCCCTCAGGTTGAG	59.961	20	GCGCACAACCTAACAAGCTT	59.689	20	201
275	3	p1	(T)12	12	1388	1399	AACATGCCCCTCAGGTTGAG	59.961	20	GCGCACAACCTAACAAGCTT	59.689	20	201
276	4	p1	(T)11	11	1635	1645	AACATGCCCCTCAGGTTGAG	59.961	20	GCGCACAACCTAACAAGCTT	59.689	20	201
277	1	p3	(GAG)5	15	353	367	TCCTGCTCCTCCTCTCTGTC	60.034	20	TGTCGCTGATGTACGATCGG	59.971	20	244
278	1	p1	(T)10	10	12	21	TGCCATAGAGCCCCTGTTTG	60.034	20	CCGATTTGCATTCGTCGACC	59.974	20	169
279	1	p1	(T)11	11	1	11	TGATCGACCGCAAAGTGACA	59.967	20	TGGTCTCGGGTGCCCTATTA	60.032	20	125
280	2	p2	(AC)7	14	4576	4589	TGATCGACCGCAAAGTGACA	59.967	20	TGGTCTCGGGTGCCCTATTA	60.032	20	125
281	3	p1	(T)13	13	5380	5392	TGATCGACCGCAAAGTGACA	59.967	20	TGGTCTCGGGTGCCCTATTA	60.032	20	125
282	4	p3	(TTA)6	18	5499	5516	TGATCGACCGCAAAGTGACA	59.967	20	TGGTCTCGGGTGCCCTATTA	60.032	20	125
283	1	p1	(T)10	10	216	225	GACAACTTCTGCCCCCTCTC	60.036	20	TCGTCAGGGGTGGAGATGAT	60.032	20	107
284	1	c	(T)11ccactcactcttcttcttcctcctttattccttcatccttcaatttttttttcaccttttttccttca(TCC)5	94	13	106	CTGGAGTCCAACCCCCAATC	60.034	20	GGGGAGGAGTAGCTGGAGAA	60.032	20	129
285	1	p3	(CTT)6	18	88	105	GCCGCCACTACTACCACTAC	59.898	20	GACTGTGTGGAGTGGACAGG	59.966	20	174
286	1	p3	(CCT)5	15	307	321	GGTGGTTGAGGATGCCGTTA	60.036	20	CAGAGATCAAGGGGAGGGGA	60.031	20	119
287	1	c	(A)12gccaaaaaag(A)10	32	7	38	GATTAGCGACCCCAGAGCTC	59.967	20	CAAACAGTGCCTGTGTCTGC	59.97	20	236
288	1	c	(AG)6tgtgtggcgacgagatctcgcttcggttgatgacctcatcatctatctcggcta(CGG)5	81	46	126	CCTCATGTGCAGTGGGGATT	60.034	20	ACCCCAATCACCATCAGCTG	60.034	20	124
289	1	p1	(T)18	18	325	342	CCATAAAGTCAGCCCCTGCA	60.034	20	GACACCCTTGTTCTCGCTGA	59.966	20	103
290	2	p1	(T)16	16	2608	2623	CCATAAAGTCAGCCCCTGCA	60.034	20	GACACCCTTGTTCTCGCTGA	59.966	20	103
291	1	p1	(T)10	10	35	44	AACAGGACACTTCGCTGGAG	59.966	20	TGCCACCACCACCATAACTC	59.962	20	213
292	1	c	(CT)6(TC)6	24	26	49	TAAGGGGCCAAGTGTCGAAC	59.964	20	CGGTGCCTCATCACTGTTCT	60.037	20	200
293	1	p3	(ATC)6	18	526	543	TAACGTCGGCGGATAGAACG	59.972	20	CACGGTGAACAAACGGCATT	59.97	20	253
294	1	p1	(A)12	12	60	71	AGGCTTGCCAAGAACCTCTC	59.963	20	GATGAGAATCGAGGCGAGCA	59.969	20	135
295	1	p3	(CCG)5	15	201	215	AGGGGTTTGTTTCGGGGTTT	60.032	20	CATCCATAACCGTCCTCCCG	59.966	20	129
296	1	p1	(T)10	10	2588	2597	CCACCATCTGGCCAGTCATT	60.034	20	CCGAGAAATTGCATCTGCGG	59.971	20	111
297	1	c	(CT)6gctcagctctctctcaactctctcaaatctctgc(CT)8	62	16	77	TACCTGCTCAACGTTGACCC	59.966	20	CGACGTTGAGGACTGGGTAG	59.829	20	178
298	2	p1	(T)10	10	669	678	TACCTGCTCAACGTTGACCC	59.966	20	CGACGTTGAGGACTGGGTAG	59.829	20	178
299	1	p3	(GCA)6	18	3511	3528	TTTCTGGACGCGTGGATTCA	59.966	20	TCTTGCAGCAAGGCTCATGA	59.963	20	167
300	1	c	(AGA)5(AGG)7	36	173	208	ACAAAGAGAGCTCCGCGAAA	59.966	20	ACAGATTGGGCCACATCCTG	60.034	20	185
301	1	p3	(GCC)5	15	384	398	ATGACCCCTGACCTCATCGA	60.032	20	GACGCCATACCTGTCGAGAG	59.97	20	135
302	1	p3	(CGC)5	15	30	44	CTGCGATTGCTTTCGACGAG	59.976	20	CAACTTTGGAAGCAGGCACC	59.967	20	175
303	1	p1	(T)12	12	363	374	CGAGGGGTTTCAGTCGTTGA	59.967	20	GATTGGGAGTTGAGGGGTGG	60.034	20	190
304	1	p2	(TG)7	14	987	1000	CATCAGCCTCGTCTCTCGAC	59.971	20	CGTCCCCAAACCTCCATTGA	59.962	20	187
305	1	p2	(AC)8	16	2047	2062	CATTCGAACCTGATGCTGCG	59.973	20	GCGAGGATGACATAAGCCGA	59.968	20	139
306	2	p1	(A)10	10	2874	2883	CATTCGAACCTGATGCTGCG	59.973	20	GCGAGGATGACATAAGCCGA	59.968	20	139
307	3	p1	(T)11	11	2995	3005	CATTCGAACCTGATGCTGCG	59.973	20	GCGAGGATGACATAAGCCGA	59.968	20	139
308	1	p1	(A)10	10	1064	1073	GTCAACCACCCGTGTCTGAT	59.965	20	ATCCATGTCCGAGCCGATTC	59.966	20	129
309	1	c	(T)15aaattttgttttgtactgatttcttacactcttttgtgtaaggttagtagtaactcacaaagttcagctggtaattttg(T)10	104	645	748	GCCATCCTCCTCTTCGTAGC	59.967	20	CAACCAACTCCAAGCAAGGC	59.967	20	187
310	1	p3	(CCT)5	15	523	537	TCTCCTCCTCCTCAACTCGG	60.034	20	GCAGAGGGGAAGGACTAGGA	60.032	20	100
311	1	p3	(AGA)6	18	181	198	CAAATCCGGCAACAGCAACA	59.968	20	TGACCAGATTCTTTGCCCCC	59.96	20	115
312	2	p3	(GGC)5	15	351	365	CAAATCCGGCAACAGCAACA	59.968	20	TGACCAGATTCTTTGCCCCC	59.96	20	115
313	1	p3	(CGG)5	15	1133	1147	TGAGTGTGCTAGGGCTGTTG	59.965	20	CTCCTGAAACCTGAGGGCAG	60.036	20	241
314	1	p1	(A)10	10	94	103	AAAAATTCCATGTCCGCCGC	60.109	20	GAAGAGATCGCCCTGGAGTG	59.896	20	210
315	1	p1	(T)10	10	1062	1071	CATTTGCTTGCTGCTGCTGA	60.039	20	TCGGTTTGCATCACAGCTCT	59.965	20	200
316	1	p3	(CGG)5	15	105	119	TTGTTGAAGCAGCAATGGGC	59.966	20	CTTGGACTCCCTCCGGTTTC	60.036	20	183
317	1	p2	(GA)8	16	78	93	ATGGCGAGAGTAGCATCAGC	59.967	20	CGAAGGAGAGGAGTGAGGGA	60.034	20	119
318	1	p1	(T)17	17	339	355	TCTCGTGCATCCAAGCTTGT	59.965	20	AAGTTTACCGAGCACGAGCA	59.967	20	104
319	1	p1	(T)10	10	47	56	TTCCACTTTCCCTCTCACGC	59.965	20	TCTTCGAGCGACGTCAACAA	59.97	20	145
320	2	p2	(TC)6	12	261	272	TTCCACTTTCCCTCTCACGC	59.965	20	TCTTCGAGCGACGTCAACAA	59.97	20	145
321	1	p1	(T)11	11	1106	1116	TCGATGTCGGTTATGGGCAG	59.896	20	AACCTGGGATCTACGAGCCT	60.032	20	239
322	1	p1	(A)17	17	1	17	TTTCCGCCATGGCAAAGTTG	59.967	20	GACGACCAAAGCATGAGGGA	60.036	20	254
323	1	p1	(A)18	18	67	84	ATCCCTTCGAGCTCCCTTCT	60.032	20	TCGAAGAACAGCGAGGCTTT	59.966	20	215
324	1	p2	(AG)16	32	108	139	GAGATGGGGAGTGACGCAAA	60.036	20	CATCATAAACCTTGCCGCCG	59.971	20	100
325	1	p2	(CT)11	22	90	111	CTTCGCGGCGAACTTATGTG	59.975	20	GGGCTGCGGATATACAACGA	59.967	20	182
326	1	p1	(A)10	10	863	872	TGATGGACACGACACCCTTG	59.965	20	AGGGCAGTACAACATGCTCC	60.035	20	106
327	1	p1	(A)11	11	8	18	GTCGGTCTTGTCACAGCTCA	59.968	20	TCGAAGGCATCAGAGCACAG	60.108	20	251
328	1	c	(A)23ctaactcg(TCA)5	46	144	189	GTTGTGAGGGAGTTGGGGAG	59.963	20	AACCAAACCGTAACAGCCCA	60.107	20	240
329	1	p2	(AG)13	26	32	57	ATTCAGAAGGGCAAAGGGGG	59.958	20	GAACTTCCTGGACCGCTTCA	59.965	20	224
330	1	p1	(T)13	13	31	43	CGGCGGCAACAATGATGATT	59.899	20	TTGTCGGGCTCTCTCGAGTA	60.036	20	153
331	1	p1	(A)10	10	268	277	CGATGTTTCGCCTCCCGATA	59.968	20	CACCGGCTTTTCCATTGCAA	59.967	20	198
332	1	p2	(AG)6	12	13	24	GTCGTCTCCTTCCTCCTCCT	60.034	20	CCCCGAACTAGGTCTCCTGA	60.033	20	278
333	1	p1	(T)13	13	343	355	GTGATCGGCAATGGCATCAC	59.97	20	GCGCAGATGTTGGAGTAGGT	60.108	20	111
334	1	p5	(GATAC)5	25	756	780	GCAGTACGTTGACCTCCTGG	60.39	20	ACCAAACTGCCATGCTACGA	59.964	20	110
335	2	p1	(T)14	14	958	971	GCAGTACGTTGACCTCCTGG	60.39	20	ACCAAACTGCCATGCTACGA	59.964	20	110
336	1	p1	(T)14	14	333	346	GGCGAGGATGAGAAACTGGT	59.749	20	ACCAAACTGCCATGCTACGA	59.964	20	254
337	1	p1	(A)13	13	350	362	GCAACTCGTGTGTAGACCCA	59.967	20	TGACTTCGACAACCTCTGGC	59.966	20	183
338	1	p3	(CCG)5	15	271	285	TGTCAGGAGAAGGCCGGATA	60.033	20	CCTCTGGTGTGATGTGCCAT	60.035	20	111
339	1	p3	(CGC)6	18	1035	1052	GGCACTGTCACAAACGTCAC	59.972	20	AATCGTGAGTCCGGTTGCTT	59.965	20	141
340	2	p1	(T)13	13	1278	1290	GGCACTGTCACAAACGTCAC	59.972	20	AATCGTGAGTCCGGTTGCTT	59.965	20	141
341	1	p1	(T)10	10	1306	1315	ATCCAAGCGGTCTACCTCCT	60.032	20	GGAGCGGTCCCATTCAAGAA	60.035	20	165
342	1	c	(AG)12aaggt(A)10gaaaaaaagg(A)13	62	1	62	TGAGGAGACAAAACGGGAGC	59.965	20	AAGGCCCTAACTTGGATGCC	60.033	20	109
343	1	p3	(TGA)5	15	1104	1118	AGCAATCACTGGGAAGAGCC	60.035	20	GATGCAGCGCTTGATGAAGG	59.971	20	268
344	1	p1	(T)10	10	13	22	CTTTTTCGCGCATACTCCCG	59.974	20	TACGAGCCAGAACCCTCAGA	59.961	20	192
345	1	p2	(TG)6	12	4	15	ATGCGGGTCGAAATCCACTT	60.035	20	CTGACCCTTGCACGAATCCT	60.036	20	239
346	1	p3	(GGC)6	18	214	231	GCATTGGCGTCTCGAATGTG	60.248	20	CACCACCACCATCACCATCA	59.962	20	150
347	2	p3	(TGG)5	15	730	744	GCATTGGCGTCTCGAATGTG	60.248	20	CACCACCACCATCACCATCA	59.962	20	150
348	1	p2	(TC)8	16	264	279	TTGCTTCCTCTTCCGTGGTC	59.965	20	CCATCCTTAGCCAGCCCAAA	60.033	20	176
349	1	c	(A)10tggtaaattttcagaagagaatgatctgtggactcgcgg(TGC)5	64	223	286	GGAGAGAGTAGCCGACCTCA	60.107	20	AGGTCCGATGGATGAATCGC	59.966	20	228
350	1	p3	(TCC)5	15	184	198	CTGTGCTCATTGGGAGGGTT	59.961	20	ACGCATTGGAAGGAGAGAGC	60.108	20	171
351	1	p1	(T)11	11	738	748	CTCGGCAAAGGATGGGAACT	60.035	20	GGAGAGGATGTTAGCCGTCG	59.969	20	205
352	2	p1	(A)11	11	2393	2403	CTCGGCAAAGGATGGGAACT	60.035	20	GGAGAGGATGTTAGCCGTCG	59.969	20	205
353	1	p1	(A)13	13	1171	1183	GCTTGGGTTTGAGTGGGAGA	59.89	20	ATGGCTGTCAACCTTCTGGG	59.961	20	266
354	1	p1	(T)10	10	1529	1538	TCCGACTGGTTTGGAGAACG	59.967	20	GCTACCCCTTCAACAGACCC	60.035	20	256
355	1	p3	(GAG)5	15	258	272	CCAGATTCCAACCCCTTCCC	60.033	20	GGGAGAAGAAAGCCACGGAA	59.964	20	280
356	2	p3	(TTA)6	18	1259	1276	CCAGATTCCAACCCCTTCCC	60.033	20	GGGAGAAGAAAGCCACGGAA	59.964	20	280
357	1	p3	(CCG)5	15	251	265	ATGCGGACGGACTTTGATGT	60.036	20	ACCCTAACCCTATCCCCACC	60.029	20	116
358	1	p3	(CCA)6	18	217	234	CCCCTGCCCCTACTTCTACT	60.031	20	TCGACGAGGCAGTAGGAGAA	60.036	20	267
359	1	p1	(A)10	10	335	344	GGTGTTCTTCAGGAGGGAGC	60.036	20	AGGACGGCGGTGAAATTGAT	60.035	20	117
360	1	p1	(A)10	10	21	30	TGCTTGTGCTTCGGGATCTT	59.963	20	GCCAAAATTCCCTGCAGCAA	59.965	20	179
361	1	p3	(ATT)5	15	184	198	AGTTGAAGGACCAGCAGACG	59.966	20	TTTTCGACATCGGCCGAGAT	59.825	20	114
362	2	p1	(A)12	12	348	359	AGTTGAAGGACCAGCAGACG	59.966	20	TTTTCGACATCGGCCGAGAT	59.825	20	114
363	1	p3	(TCA)5	15	142	156	GCTCGCTCGAATCTCTCCTC	60.04	20	CCGCCAACTTCCTCTCCATT	60.035	20	238
364	2	p1	(T)13	13	779	791	GCTCGCTCGAATCTCTCCTC	60.04	20	CCGCCAACTTCCTCTCCATT	60.035	20	238
365	1	p1	(A)13	13	1	13	GCCATGATCAGCTCCAAGGT	60.107	20	CTTCAGTGGCGGAGAGATCC	59.896	20	200
366	1	p2	(TA)6	12	406	417	TTGAATGCCTAGGCGTGGTT	59.962	20	GGCGTGTCGACTATGGCTAA	59.898	20	275
367	1	p1	(T)11	11	747	757	CTCCAGCTATCAGCCGTGAG	59.968	20	AACCTCGGCGTGATGTTTCT	59.965	20	116
368	1	p1	(A)10	10	1826	1835	TCGCCAACCCCCATTAACTC	60.035	20	CCTACCCAGGGAGGTGATGA	60.031	20	149
369	1	c	(TC)7aatcgcccccaaaatgcacagagctaagaaaatgatacctcttctttcatctccctctcgcctccacctcctcctctgccgttgccacctctcaaaac(CCT)5	127	29	155	CTCGACAAGAAACCCCCGAA	59.966	20	AGGAGGGTACGGTAGGTGTC	60.034	20	206
370	1	p1	(A)11	11	57	67	ATCCACCTCCCCAATCTGGA	59.954	20	AGGAGAAGAGGGCGATGTCT	60.033	20	102
371	1	p2	(CT)8	16	67	82	GGCGCGAAAACAAAGGCTTA	60.04	20	TGATATGATGGTGGGCGCTC	59.965	20	119
372	1	p1	(T)10	10	1	10	TGGAATTGGCACCAAGGAGT	59.518	20	TCAGGCAAATTGATGAGTAGCA	58.046	22	122
373	1	p3	(TCT)7	21	91	111	CTCCGGCAACCTCATCCTTT	60.035	20	ATTGAAGAGGGGGAGGTCGA	59.957	20	126
374	1	p1	(A)10	10	1468	1477	TGGCAGTTTTCGGAGTGGAA	59.818	20	GGGGTTGTTTGCATGAGTCC	59.397	20	263
375	1	p1	(T)10	10	613	622	GCAGATCCAGCAGTTCCCTT	60.035	20	GGCTGGCTGTCTTCCATCTT	60.035	20	186
376	1	p2	(GT)6	12	124	135	CGAGATCCTAACACGTCCCG	59.971	20	ATGGGAACGCCAAATGTCCA	60.252	20	122
377	1	p1	(A)14	14	79	92	GCTCATTACGCAGCGAAAGG	59.973	20	TTGTCCTGTCTGACTGTCGC	59.968	20	244
378	1	p1	(T)18	18	701	718	ATCTTTGCTTGGTCTCGGGG	60.035	20	ATCGCGAGTGACCTTGGATC	59.897	20	168
379	1	p1	(T)10	10	472	481	CTTCACTGGTGCTGGAGGAG	60.037	20	AAAGGGGCCACTTCTTCTCG	59.963	20	110
380	1	p3	(TGC)5	15	1404	1418	CCTATGTCGGAGAAGGACGC	59.969	20	GAACGTCCTGCTATCCCTCG	59.969	20	180
381	1	p2	(CT)15	30	207	236	AAACCTGCACCTCGCTCTAC	60.037	20	TTGCCGACGGAATTGAGGAA	59.964	20	101
382	1	p2	(TA)10	20	1	20	CCCGCGTTCGATCCAAAATC	59.972	20	GGGGCTAGGGTTCGTTGAAA	59.963	20	167
383	2	p1	(A)10	10	637	646	CCCGCGTTCGATCCAAAATC	59.972	20	GGGGCTAGGGTTCGTTGAAA	59.963	20	167
384	1	p1	(A)11	11	191	201	TAGAGGAGAAGGAGGGGTGC	60.032	20	GCGTTCACACCCAACTTGAC	59.971	20	163
385	2	p1	(T)15	15	2151	2165	TAGAGGAGAAGGAGGGGTGC	60.032	20	GCGTTCACACCCAACTTGAC	59.971	20	163
386	1	p1	(T)14	14	3107	3120	CGGTCGCGTTAGAGTCTCTC	59.973	20	ATCCCGCACTTATCGCAGAG	59.967	20	162
387	1	p1	(T)10	10	1711	1720	CGATCTCAATGTCCCCCTCG	59.967	20	CCTTCTGCTCAACCTCTGGG	60.036	20	248
388	1	p1	(A)13	13	4	16	CTAATGCCTTGCCATGCGAC	59.97	20	ATAGCACCAAGTGACTGGGC	60.035	20	200
389	1	c	(T)11aaatataaaaaaattggattcttttgagtcgttcgttataactagggct(AG)6	72	229	300	AGGGGGATTTTGCTGACGAG	60.035	20	GACCGACTGAGTAGGATGCG	59.97	20	164
390	1	p2	(CT)8	16	14	29	GCTACGAGATCCTGAACCGG	59.969	20	CAGAGGGCAGGAACTCAAGG	60.036	20	234
391	1	c	(A)10ccctaatctctttcctcttgc(A)10cccccga(T)10	58	56	113	ATCCACACCTCAAGCCACAG	59.963	20	GTGCTGTTGCCAACTCTTCG	60.041	20	183
392	1	p3	(AAG)5	15	343	357	ACAAAAATCGGCCAAACGGG	59.967	20	GAGGAGCTGGCCATGTCTTT	60.035	20	247
393	1	p1	(T)10	10	171	180	CCACCCAGGTTTTCTTTGCG	59.968	20	ACTGGGACTTGATGGGCATG	60.034	20	135
394	1	p2	(CT)8	16	18	33	AACCCCATGGAGATTGCCTG	60.033	20	CCCCATCCTCACCTTCACAC	60.035	20	100
395	1	p1	(T)14	14	365	378	GGGGTGGATCAAGGTGACAG	60.035	20	AGCTTTTCGGTCTCTGGCAA	59.891	20	138
396	1	p3	(TGC)5	15	1148	1162	ACCTCACCTACCAGCAATGC	60.035	20	GCAGCATTGTTTTGGCTCGA	60.039	20	174
397	2	p3	(GCA)5	15	1718	1732	ACCTCACCTACCAGCAATGC	60.035	20	GCAGCATTGTTTTGGCTCGA	60.039	20	174
398	1	p3	(GGC)6	18	50	67	GCTCACCATCGCCTACCTAC	59.968	20	AAGGTTCCTCCGACTGCTTG	59.965	20	136
399	2	p2	(AT)7	14	192	205	GCTCACCATCGCCTACCTAC	59.968	20	AAGGTTCCTCCGACTGCTTG	59.965	20	136
400	1	c	(TC)7tg(TC)9gatctaaaatt(A)13	58	37	94	AGAACGTGCTCGGTGAGAAG	60.039	20	GGCACCACTCTCCATGACAA	59.963	20	227
401	1	p1	(T)11	11	2315	2325	TGTAAATCCCTTCCGGCTGG	59.745	20	ATTCGCAATGTGCCCAACAG	59.756	20	170
402	1	p1	(T)13	13	1079	1091	TTTCTCTCTCATCCGACGGC	59.544	20	ACCCATGGAACGCCTTTAGG	60.034	20	206
403	1	c	(CT)9(CA)6	30	296	325	TGGTGCAGCAGAGAGTTCAG	59.966	20	GCATGTCATGGCTTGCTACG	59.971	20	147
404	1	p1	(T)10	10	441	450	GATGGACAGGGCGATACGAG	60.039	20	ACCGTGTTCTTCCAGCGATT	59.965	20	240
405	1	p2	(TC)14	28	22	49	AGCATTCCTGATCTCCCCCT	60.029	20	CTCAGTCACTCGCAGCAAGA	60.039	20	200
406	1	p2	(CT)6	12	9	20	TCCCGCATCCTCAAGAAACC	60.035	20	CGAAGTCATCGTCGGAGAGG	59.972	20	139
407	1	p2	(TC)7	14	34	47	GTGCCCGAAATGCCGTAATC	59.971	20	ACCGCCTGATAGATTCTGCG	59.967	20	163
408	1	p1	(A)10	10	1	10	TGCCCTTGCCTCTATTGGTG	60.034	20	TCCTCTTGAGGCCCATCTCA	59.957	20	200
409	1	p3	(CAC)7	21	2766	2786	AAGATGGAGCAGGCAGGTTC	60.035	20	AACACGACTTCTGCGCCTTA	59.967	20	195
410	1	p2	(AT)6	12	641	652	GGCTTACCACGAACAGCTCT	60.037	20	AGCATTCACATCCTTGGGCA	59.96	20	151
411	1	p1	(A)10	10	139	148	CCTCCTTTCCCTTCGCTCAG	60.108	20	TTCCCCACTTGAATCCCAGC	59.96	20	198
412	2	p1	(A)13	13	1410	1422	CCTCCTTTCCCTTCGCTCAG	60.108	20	TTCCCCACTTGAATCCCAGC	59.96	20	198
413	1	p2	(CT)7	14	367	380	GCCTCCTTCCCCTTTTCTCC	60.034	20	AACCAAACCGCCAGCATTTC	59.967	20	260
414	1	p2	(GA)7	14	264	277	GGGGCTGAGACTGAGAGAGA	60.034	20	TCTCTCTCTCACTCTCGGCC	60.107	20	190
415	2	c	(GA)6gtgaagggggccgagagt(GA)6gtgaagggggccgagagt(GA)6	72	510	581	GGGGCTGAGACTGAGAGAGA	60.034	20	TCTCTCTCTCACTCTCGGCC	60.107	20	190
416	1	p1	(A)10	10	82	91	AAACTTACCTGTCGAGGGCG	60.038	20	ATTCCCAATTGACCCGACCC	60.034	20	259
417	2	c	(AG)6ctgagggattaggg(T)11	37	218	254	AAACTTACCTGTCGAGGGCG	60.038	20	ATTCCCAATTGACCCGACCC	60.034	20	259
418	1	p1	(A)12	12	59	70	TCCCCACCATGTTCAGTTCG	59.964	20	CAACAACAGCTTCAAGCCCC	59.967	20	220
419	1	p3	(AGC)5	15	2010	2024	GAGAAGGCTGCAGCTTCTGA	60.037	20	CCTCCTTAGCCTTCCCCTCT	60.031	20	103
420	1	p1	(T)10	10	2113	2122	TGATTGGCAGCCTGCTGTTA	59.962	20	TGGCTGGCCATCTTCTTCTG	60.035	20	100
421	1	p1	(T)10	10	2	11	TAGACCTGCCTCCATCCGAA	60.033	20	TTGCCTTATCAGCCAGTGCA	59.962	20	133
422	1	p3	(TGA)5	15	521	535	GTGGGCTGTCTTGATGAGCT	60.036	20	GAAACACCAAACCGCTTCCC	59.968	20	272
423	1	p1	(T)12	12	1446	1457	GGTTGATTCGGACAGGGGTT	59.962	20	ACCTCAACACAAGGTGCACA	60.035	20	164
424	1	p2	(CA)6	12	243	254	AAGCGAGGTGGAGGTCTTTG	59.965	20	TTTGTGTGTGTGTGCTGTGC	60.109	20	187
425	1	p1	(A)15	15	41	55	TGAAATCAAGGCAGCCGGAT	60.034	20	TCCCTCAACGCTCGTCTAGA	60.036	20	178
426	1	p1	(A)10	10	2573	2582	TGTGATGTCTTTCGACGGGG	60.038	20	GCTCTCGAATCTCCCTCACG	59.97	20	101
427	1	p1	(A)14	14	177	190	AAACGCGAAACCCTAACCCT	59.891	20	GCGAGAGGTGAGATCGGAAG	59.97	20	137
428	1	p2	(TC)10	20	97	116	CAGGCACGGAGAAGTTCTGT	59.966	20	GGTTGCCAGAGGTAGCACAT	60.035	20	218
429	1	p1	(T)15	15	2299	2313	GTGCCTGGTCTGAACATGGA	59.963	20	GCAAGTGCTTTTTGCCTCGA	59.969	20	253
430	1	p2	(CT)6	12	14	25	GCAAGTTCAAGCTGCCGAAA	59.969	20	TTGGAGTTCATCGTCCACGG	60.038	20	109
431	1	p1	(T)10	10	1726	1735	GGGCTTAGCTGCTGAACTGA	60.036	20	CTGAATGCCTGCCTCCTTCA	60.035	20	216
432	1	p1	(T)12	12	124	135	CTCAACTCCGGCATGTGTCT	60.037	20	TTCACAACGCAGCCAATGTG	59.969	20	185
433	1	c	(TCC)5tgctctctacccaaggaggtggaggg(GGA)9	68	285	352	CGCAAGATTGGCACTGATCG	59.973	20	CTTGCCTCAGTTGCACAACC	59.969	20	223
434	2	p1	(A)27	27	601	627	CGCAAGATTGGCACTGATCG	59.973	20	CTTGCCTCAGTTGCACAACC	59.969	20	223
435	3	p1	(A)14	14	859	872	CGCAAGATTGGCACTGATCG	59.973	20	CTTGCCTCAGTTGCACAACC	59.969	20	223
436	1	p2	(AT)6	12	372	383	TTGCTTCCAACCATCAACGC	59.686	20	TTGCCGGTAATGCGACCATA	59.822	20	114
437	1	c	(A)10ttatgttgctatgcacatatgtaggattttatgcatgaaagcacaaaaggaatggacagatgtggtgcgtcataaccaggaagtggacatcataactc(TG)6	120	1025	1144	TGCATGCCTGTGGTCATGAT	60.034	20	AACGACCAGATGCTGCAAGA	59.965	20	261
438	1	p1	(A)11	11	29	39	CGGACTCCACCAACCATGAA	59.964	20	TCAAGCAACTCCGTTCCTCC	59.965	20	152
439	1	p1	(T)13	13	277	289	GCCAAGTGCTTCTGCTGTTT	59.613	20	CGGGATGTTATGCCAATTTCCA	59.307	22	200
440	1	p2	(TC)12	24	97	120	TCTCCGCTCCATCCCAACTA	60.033	20	GCTAACCCGTGACCTTCCAA	59.964	20	101
441	1	p1	(T)12	12	10	21	CGGGATTGTATCGGATGGAGG	60.067	21	TCATTTTGATGCCTCGACCGA	60.067	21	107
442	1	p1	(A)12	12	486	497	TTGATTCGGGGTTGGGAGTG	59.962	20	AGTGGGCACGAATCATCCAG	60.108	20	172
443	2	p1	(T)10	10	870	879	TTGATTCGGGGTTGGGAGTG	59.962	20	AGTGGGCACGAATCATCCAG	60.108	20	172
444	1	p1	(A)10	10	56	65	CGGTGACACTCCAAGTTCGA	59.968	20	AGGCACAGCTAGCAGTTCAG	60.037	20	206
445	1	p1	(A)10	10	47	56	CATTACCTGTCGGCTGTCGT	60.109	20	TCTCTCTCTCACTCGAGCCG	60.461	20	175
446	2	p1	(T)10	10	270	279	CATTACCTGTCGGCTGTCGT	60.109	20	TCTCTCTCTCACTCGAGCCG	60.461	20	175
447	1	p1	(A)10	10	27	36	CAGAGGAGCTGCTGGTCAAA	59.964	20	TCCACCTACGAGCTCGAGAA	60.036	20	259
448	1	p3	(AGA)5	15	239	253	TGAAGGGTTGCAACAGGGTT	60.033	20	TAGGATGCCCTTCTCTGCCT	60.031	20	247
449	1	p1	(T)10	10	948	957	ACCCTAACCCCATCTCCCTC	60.03	20	ATGGCGAGCATGTCAAAGGA	60.035	20	221
450	1	p3	(GAG)5	15	843	857	GAGTGTGGATCGAGCGAGAG	59.971	20	CTCAAGGAGATAGGCTGCGG	59.967	20	138
451	1	c	(TC)7tgctatatttatcccctt(TC)6	44	84	127	CCGGTGGTTTCTTTTGGCTG	59.968	20	CCGGAGTCGTAATCAGAGCC	59.969	20	159
452	1	p1	(T)13	13	1238	1250	GAATCGAAGGAGGCCCTAGC	59.966	20	GGCTAGTGACACCAGTGCTT	59.965	20	138
453	1	p1	(T)10	10	235	244	TGCTGATGCAGTGGGAGATG	60.107	20	GCAACCTCGTCGGCTACTAA	59.828	20	100
454	1	p3	(CAG)5	15	91	105	AGAAACCCGCCGAGAAGAAG	60.037	20	TCTTCTTGTCACCTGCTGCT	59.239	20	126
455	1	p2	(TG)6	12	634	645	CGGCTGTGGAGGTTGTTTTG	59.969	20	ACGATGCCTACGACGTCTTC	59.902	20	135
456	1	p3	(TTC)5	15	132	146	TGTTGGGGCTGTTGAGTTGT	60.034	20	CGCCAGTGGTTAACCGTTCT	60.602	20	204
457	1	p1	(T)17	17	56	72	AAACCCACCCAGAGCTCCTA	60.179	20	GTTCTTGTCACGCCTGCTTG	60.041	20	254
458	2	p2	(GT)7	14	460	473	AAACCCACCCAGAGCTCCTA	60.179	20	GTTCTTGTCACGCCTGCTTG	60.041	20	254
459	1	p1	(T)11	11	441	451	TGGTTGACGGAAATGCTCCT	59.6	20	CCTTCAGTCAAGCCTACGGG	60.108	20	233
460	1	p6	(CCGAAT)5	30	240	269	CTACCCGACAACAAGCTCGT	60.039	20	AGAACTCGGTCTCGGTCTCA	59.964	20	196
461	1	c	(A)10tttgtcccgagcaaaaaaaacagg(A)10ctggagcagaaggaacttcatcgagactaattgcaagcttaaattgc(A)14	105	290	394	GGTTTCGGCCGATACTGCTA	59.896	20	TCTGCTCGGGCTTGCAATTA	60.036	20	123
462	1	p3	(ATG)5	15	294	308	TGGACAACACCTGGCTGTTT	60.034	20	TCATCTCCACCCCATTTGGC	60.033	20	254
463	1	p1	(A)10	10	18	27	GTGCCGATCAACAGAGACCA	60.037	20	CTCGAATCTTGGCGCCATTG	59.971	20	209
464	1	p1	(T)12	12	1039	1050	TGTGCAAGATGCTATGGGCT	59.743	20	ACCCTTCTTCGCTCTCTTGC	60.037	20	244
465	1	p3	(CAC)5	15	257	271	GACAGGCTGCAACATGGTTG	60.039	20	GTGGTGGTGGTGGTGATCTT	59.89	20	171
466	1	p2	(CT)7	14	30	43	CGAGGGGATTCTGAGATCGC	60.039	20	GAGGTGGAACTCGTCAACGT	59.968	20	131
467	1	p1	(T)10	10	5	14	GTCCCCCATCCACATAGCAC	60.179	20	ATCGGTTGGAATCGGATCGG	59.966	20	162
468	2	p2	(GA)9	18	328	345	GTCCCCCATCCACATAGCAC	60.179	20	ATCGGTTGGAATCGGATCGG	59.966	20	162
469	1	p2	(GA)8	16	369	384	CAACAATTCCCAGTCGCTGC	60.11	20	CCTTCACCTCTCGTTTCCCC	60.036	20	255
470	1	p2	(CT)15	30	1	30	GCTTTGACTGCAACCCCATG	60.038	20	AGTCCTGAGGTGCTGAAACG	59.966	20	274
471	1	c	(GA)10gg(GA)9	40	4	43	GCAGAGGAGCGATTGCATTG	59.971	20	GTCGAGGAAGAGACGCTCAG	59.902	20	258
472	1	p3	(GAA)6	18	727	744	GGGCATTGTTCGGGTCTGTA	60.036	20	CTCGATTTCGACTTGCGCTG	59.976	20	144
473	1	p2	(TA)6	12	1154	1165	GGTTTGACCTCGCAGGGAAT	60.323	20	CCTCCTGCTGTGCCTATAGC	59.965	20	156
474	1	p2	(TC)9	18	379	396	CCCCACCCCCAAGAATGAAG	60.325	20	GCACAACTGCTTGCACACTC	60.593	20	267
475	1	p1	(T)11	11	566	576	CCAGATGTGGTGTTTGGCTG	59.4	20	CCCAACCACAGCTCTTCAGT	59.891	20	123
476	1	p1	(T)11	11	2198	2208	TGGGTTGTGAATGGAGAGGC	59.962	20	TGAAGGCTTGGCATCCACTT	59.887	20	137
477	1	p2	(GA)16	32	158	189	GGCAGAGGTACAGGCAACAT	60.035	20	AGCAAGCGCACTGTATGTCT	60.037	20	101
478	1	p3	(CTC)5	15	143	157	GGCGCCTTCTACGAGTTCTT	60.109	20	AAGCTGTAGAACCCCTTGGC	59.962	20	182
479	1	p1	(A)11	11	5292	5302	AGAGAAGCTGTCCCATGTGC	60.036	20	GCCTCCAGCCATCTCCATAC	59.964	20	216
480	1	p2	(CT)18	36	66	101	GATGCTGATCGATGGGGAGG	60.037	20	ACCGGCAGAAGTTCTCGAAG	60.038	20	106
481	1	p1	(A)14	14	59	72	GATATCGAAGAAGGGGGCGG	60.037	20	CCCATTAACAATCGGCAGCG	59.971	20	217
482	2	p3	(AAG)5	15	261	275	GATATCGAAGAAGGGGGCGG	60.037	20	CCCATTAACAATCGGCAGCG	59.971	20	217
483	1	p1	(T)10	10	1811	1820	AACTTCCAGAGGCCTTCAGC	59.963	20	CTTGCACCAACGGAACAGTG	59.971	20	272
484	1	p1	(T)10	10	34	43	GCGCGATACCCCCATAAGAA	59.966	20	AGGGGTGTGACTTAGCATGC	60.035	20	145
485	1	p1	(T)13	13	411	423	GTGCCTGTTTTGTGCTGTGT	59.827	20	CATGGGGAGAGTGCTGGAAG	60.107	20	176
486	1	p3	(TCC)6	18	319	336	ACCCTGGGCTGGTCTATGAT	60.03	20	AGTGATCCCATCCCTCGTGA	60.032	20	107
487	1	p3	(CAG)5	15	789	803	AACGACGTTTGCTTGCCTTC	59.971	20	GAGGATGCTCTGGATGAGGC	59.965	20	108
488	1	p2	(CT)6	12	62	73	TGGTCGGCCATACTAAGGGA	60.032	20	CCTTGGCCGCAATTTTGTGA	59.967	20	265
489	1	c	(CTC)9cgcctgcaagtgtagggcaatcagaa(GGC)6	71	108	178	ACATCACCCTCCTCTCCTCC	60.032	20	GGTGGGAGTGGAAGTGGATG	60.035	20	186
490	1	p1	(A)10	10	489	498	CAAACACATCACGGGCATCC	59.829	20	AGCCCGTGAATTTGGAGAGG	60.035	20	109
491	1	p2	(TC)6	12	220	231	TCGGAGAAAGGAGGGAGGAG	60.033	20	CTGCGCTCGCCAAATACTTC	59.973	20	220
492	1	p1	(A)15	15	2367	2381	CTGAGCAGCTGGTGGATGAA	60.036	20	ATCGCTTGAACCACCAGGAG	60.036	20	138
493	1	p1	(A)17	17	5	21	AGTCCGGCATTGAGAAGTGG	60.036	20	CGAGCCTCCAGATTCGAGAC	59.97	20	133
494	2	p2	(CT)22	44	199	242	AGTCCGGCATTGAGAAGTGG	60.036	20	CGAGCCTCCAGATTCGAGAC	59.97	20	133
495	1	p1	(A)10	10	817	826	CATGGGCTCCTCAAGAAGCA	60.035	20	TCCTTCCAACGATTGCCTCC	60.035	20	207
496	1	p1	(T)12	12	59	70	AGGGATGAAGCGTGAAGTGG	60.036	20	AGGCGTAAAAGACTGTCGCA	59.967	20	268
497	1	p2	(CT)6	12	150	161	CCGAGCTTGCTGAGGAGAAA	60.037	20	TTCGGATCTGGACGGTCTCT	60.034	20	127
498	1	p2	(AG)8	16	7	22	GAAACCCTCGGTGCTGATGA	60.036	20	GCCTTTTTCCCCCTGGCTAT	60.032	20	278
499	1	p3	(CCG)6	18	121	138	GCCTCTACTCGAGCTTCGTC	59.972	20	TCCCATGAATCCGATCAGCG	59.966	20	269
500	1	p3	(TTG)6	18	2145	2162	TTGCATCTGCCAAAAGCCAC	59.966	20	CAGGATTTCTGCCAGGCTCA	60.035	20	263
501	1	p1	(T)10	10	2109	2118	GCAGCTGCCGAAATGATCTG	59.971	20	GGGTTTTCCGCTTGGTTGTC	59.968	20	229
502	1	p1	(T)10	10	2314	2323	TCGTCAACCAGGTCTTGCTC	59.966	20	CCGCATGGAATTGCATCTGG	59.968	20	141
503	1	p3	(CGC)5	15	396	410	GCACCACCAGTTTGTCGTTC	59.971	20	GTTGGAAATGGCGCAACCTT	59.967	20	105
504	1	p3	(GAG)7	21	162	182	GAGCTTGGAGTGATGGCAGT	60.036	20	AGCCCCAGAAAGAAGATGGC	60.034	20	110
505	1	p1	(T)10	10	1425	1434	ACAAGGATTCTGTCTGGGCG	60.036	20	TGTGCAGGGAAACGAGACTC	59.966	20	161
506	1	p2	(GA)14	28	35	62	GACTGTTGTGGCTGCTTGTG	59.97	20	CCTCGATAGCTCCACCGTTC	59.969	20	155
507	2	p1	(T)10	10	3554	3563	GACTGTTGTGGCTGCTTGTG	59.97	20	CCTCGATAGCTCCACCGTTC	59.969	20	155
508	1	p1	(T)12	12	201	212	GCGGGGAAGGAGTTCTTGAA	59.964	20	TTATGCCACTCCCCGTCAAC	60.036	20	186
509	1	c	(CT)7gcaactgcagccaattattatttt(A)10	48	39	86	GCTGGGGATTTGATGGTGGA	60.033	20	GTGCCTGACTCGGTTGGTTA	59.966	20	183
510	1	p4	(AAAG)5	20	3571	3590	TTCATTGCTGATCCACCCCC	60.033	20	GGGGAAATTGCCTTAGCCCT	60.032	20	149
511	1	p1	(T)11	11	1204	1214	ACGGGACATGGATATGGGGA	60.105	20	TGTGCATAGTGTCGTGTCCC	60.038	20	102
512	1	p1	(A)20	20	3192	3211	CATCAGGGGAACTCGTGCTT	60.036	20	GCGCATGAACAATCCCCATC	59.969	20	189
513	1	p2	(TA)9	18	1798	1815	ATCTTTGCAACGCCTCCAGA	59.963	20	GCCTCTGGGAATGCTGAAGT	60.035	20	119
514	1	p1	(A)12	12	1866	1877	CGAGGTGTGGTTCTCCGAAA	59.967	20	CGATCGCACCGACACAGATA	59.971	20	133
515	1	p4	(CTCC)5	20	1596	1615	CGCTTGCACGGGAATACATG	59.972	20	TTAGCTCCAGCAAGACAGGC	60.036	20	160
516	1	p2	(TC)6	12	85	96	GTGTTTTCGCGTGCTCAAGT	59.972	20	GCCTTAACAGCATCATGGCG	59.97	20	279
517	2	p1	(A)11	11	1921	1931	GTGTTTTCGCGTGCTCAAGT	59.972	20	GCCTTAACAGCATCATGGCG	59.97	20	279
518	1	p2	(TC)14	28	161	188	CGAAGAGAGGCCGATCGATC	60.11	20	CCGCCAGAATAGCCATCGAT	60.037	20	178
519	2	p3	(CCG)5	15	306	320	CGAAGAGAGGCCGATCGATC	60.11	20	CCGCCAGAATAGCCATCGAT	60.037	20	178
520	1	p2	(TC)8	16	127	142	GTCCAGCTCGTGTCTTTCCA	59.966	20	ATCTCCTGCCTTGGGAGGAT	60.029	20	198
521	1	p3	(GCA)5	15	1106	1120	CGTCTGTGGTCTCGAGATCG	59.973	20	CCTCGCAACATCGACCGATA	59.97	20	122
522	1	p1	(A)10	10	758	767	CCTGAGATACGCTGCTCTGG	59.968	20	GTCACCTGCACGGCAAAAAT	59.968	20	179
523	1	p3	(GCA)5	15	1	15	GCGAAGAGGAGGATGTCGAG	59.97	20	CATCATCAGTCTCCCTCGGC	59.967	20	261
524	1	p1	(A)10	10	59	68	AGGGAGGGGATTAGTGGACC	60.03	20	CAACACCCTCTGATGCCACT	59.963	20	263
525	2	p3	(GCG)6	18	273	290	AGGGAGGGGATTAGTGGACC	60.03	20	CAACACCCTCTGATGCCACT	59.963	20	263
526	1	p3	(CAG)6	18	47	64	GAGCGGTATGAGGCCTAACC	59.966	20	CATTCCAGCCTGACCACCAT	60.034	20	166
527	2	p3	(GCA)9	27	244	270	GAGCGGTATGAGGCCTAACC	59.966	20	CATTCCAGCCTGACCACCAT	60.034	20	166
528	1	p2	(CT)7	14	136	149	TCCCAGGCTAAAACACCGAC	59.964	20	ACAATCCGACCAAATCCCCC	60.034	20	272
529	1	p3	(GCA)8	24	8	31	GAAGCGGAAGGAAGCCTACA	59.751	20	ACACAAGTGGCTTCTGAAAGA	57.718	21	179
530	2	p1	(T)10	10	288	297	GAAGCGGAAGGAAGCCTACA	59.751	20	ACACAAGTGGCTTCTGAAAGA	57.718	21	179
531	1	p2	(GA)10	20	171	190	GTGGGAAGGCTTTTGCTTGG	59.966	20	GGGAAATCTGGAGGTGGTGG	60.034	20	122
532	1	p1	(A)11	11	2895	2905	AGTGAAGCTTGAAGGGGAGC	59.963	20	TCGTGCTGCAACACCAATTG	59.969	20	187
533	1	p1	(T)10	10	1618	1627	CAAATGGATAAGCACGGCCG	59.971	20	GAACCTCCACGAGTGAAGCA	59.966	20	106
534	1	p1	(A)14	14	1579	1592	ATGTTCCGTTGCCTGATGGT	59.962	20	TCTGGCTCACACGAAGCAAT	59.965	20	222
535	1	p2	(TC)12	24	3	26	CGACGGTGGAAGTGAATGGA	60.038	20	CGACTCCTTCACCGTGTTCA	59.968	20	110
536	1	p2	(TC)6	12	31	42	TCAAACGTCGTCGGGGATTT	59.966	20	TTTTGCACGCTCAAGCACTC	59.971	20	150
537	1	p3	(TCC)5	15	123	137	ACAGTGACTTACGTGCCCTG	59.966	20	AGGCACAAGCGCACTTAGAT	60.036	20	234
538	1	p3	(CGG)6	18	340	357	TTTCCGCCGTCGTTCTACAA	59.968	20	CAAAATCAGCCCTCCCCCAT	60.032	20	108
539	1	p1	(A)10	10	507	516	ATGAGGACAATTTGCTGCGC	59.828	20	CCTGGACACCGCTTCTTCTT	59.965	20	172
540	2	p1	(T)11	11	797	807	ATGAGGACAATTTGCTGCGC	59.828	20	CCTGGACACCGCTTCTTCTT	59.965	20	172
541	1	p1	(A)13	13	420	432	TCCTCAACATTGCGTCCTCC	60.036	20	CGAAATCCAAGCTGCCAAGG	59.828	20	166
542	1	p2	(AC)6	12	312	323	GCTGATCAAGGCTGGGATCA	59.818	20	TTACACGGTGCGTATGTGGG	60.39	20	160
543	1	c	(CT)7caaaaaacaaagccaagccctagaaacact(AG)15	74	93	166	AAAGCCAATGCCCATGCTTG	60.036	20	AAACCTGGAGCACGTACGTT	59.895	20	118
544	1	p6	(CCAATC)5	30	188	217	ATGGAATGCAGGAATGGGCA	60.032	20	AGGCCTCTATCCCGAACCTT	60.031	20	255
545	1	p6	(CCAATC)5	30	114	143	CATGCAGGTACATGGCTCCA	60.107	20	ATGTTGGTCTGTCAGCAGGG	59.963	20	258
546	1	p1	(A)20	20	1	20	CTCGTCGATCACTCTCACGG	59.973	20	ATACCTCCCAACGGTCTCGA	60.034	20	144
547	1	p2	(CT)6	12	25	36	TGGTGACATGGGCTTCAGTC	59.963	20	GACATTTGTTGCGCGAGTGT	60.041	20	232
548	1	p2	(AG)20	40	785	824	GAAGTACAACGGGAGCACCA	59.966	20	ATCTCCGGACTTGAGGTCGA	60.034	20	154
549	1	p3	(GGC)6	18	126	143	ATGGATCGGAGGCTTTGCAA	60.034	20	CATCTTGCCCTTCAGTCGGT	60.036	20	132
550	1	p1	(A)13	13	534	546	GATCACCCATTGGAGCCTCC	60.179	20	TGAATCGAAAGGGGATGGCG	60.464	20	205
551	1	p3	(GCA)5	15	787	801	ATTCTCACCCTCTCCTCCCC	60.031	20	AGAGAGGGGAAGGTGCTAGG	60.032	20	116
552	1	c	(CCT)5ctccaaaaca(AACCCT)6	61	371	431	GGAGGAAGAGGAGGAGAGCA	60.033	20	CTGGGCCTCTCTCTTCCTCT	60.032	20	256
553	2	p3	(CAT)5	15	816	830	GGAGGAAGAGGAGGAGAGCA	60.033	20	CTGGGCCTCTCTCTTCCTCT	60.032	20	256
554	1	p1	(T)19	19	2088	2106	TCGGTTGTTTCGGGGTACTG	59.966	20	AACATCCGGGGAACATCCAC	60.034	20	198
555	1	p2	(TC)11	22	7	28	TGTTCACCAGCTCGGGAATC	60.036	20	TCCTCGTGTCCTGAAGTTGC	59.966	20	101
556	1	p3	(CTC)6	18	222	239	GCAGTGTGAGAACCCCCTAC	60.036	20	GAGCTTCCGACACAACAGGA	59.966	20	185
557	2	p1	(T)10	10	808	817	GCAGTGTGAGAACCCCCTAC	60.036	20	GAGCTTCCGACACAACAGGA	59.966	20	185
558	1	p3	(GAC)5	15	169	183	GTGCCTTCGAGTGAAATGGC	59.831	20	GAAACCACCTTGGCTGGAGA	59.89	20	137
559	1	p2	(CT)6	12	45	56	CGCGATGCTGATGGATTTGG	60.041	20	ACGGGCTTCGCAGAGTTTAA	59.966	20	159
560	2	p1	(A)12	12	761	772	CGCGATGCTGATGGATTTGG	60.041	20	ACGGGCTTCGCAGAGTTTAA	59.966	20	159
561	1	p2	(AT)11	22	752	773	TCAGTGAACGGAGGAATGCC	60.036	20	GGCTACTTACGGGCAGTTGT	60.037	20	182
562	1	p3	(GGA)5	15	450	464	CTCTTCGTATCCTCCGTCGC	60.041	20	GAACAACATCTCCCGCCTCA	60.036	20	280
563	1	p2	(CT)6	12	137	148	CGGGAAGCAAGTCCTGATGT	60.036	20	CAGATCTTGATCGGGGCCTC	59.965	20	114
564	1	p2	(AG)8	16	30	45	CTCACTAGCCAAAGCCACCA	59.963	20	CGGACGCAGAGAGTAAGACC	59.901	20	123
565	2	p1	(A)11	11	541	551	CTCACTAGCCAAAGCCACCA	59.963	20	CGGACGCAGAGAGTAAGACC	59.901	20	123
566	1	p5	(GAAAA)5	25	1	25	ATACCGTGCTTGAACCCTGG	60.035	20	TGGAGGAGGGGTTTAGGAGG	59.956	20	147
567	1	p3	(CTC)5	15	339	353	GTCGTCCTCCTCACCTACCT	60.034	20	GGTACGGTGGTTGGTTACGT	59.967	20	201
568	1	p2	(TC)7	14	45	58	AAGATGAGAAGTTGGGGCCG	60.035	20	AGCCTAGCAGATGGAGTGGA	60.032	20	181
569	1	p2	(TC)7	14	17	30	TGGATTCACTGGAGCTGCTG	60.036	20	ATGCCAATTCGCCACCTACA	60.035	20	102
570	1	p3	(CCA)7	21	170	190	CTTTTCCCCACCTCCACCTC	59.962	20	GTGGCTTGATCTTGGCCTCT	60.035	20	115
571	1	p2	(AG)9	18	1033	1050	AAGATCAAACGGAGGGGCTG	60.035	20	AACACCCGCACTAAGCAGAA	59.892	20	268
572	1	p3	(TGC)6	18	450	467	AGCAGGGAGGAGTTTGAAGC	59.963	20	GGACATGACCCTCTTTGCCA	59.962	20	159
573	1	p1	(A)14	14	62	75	AAGACCGCAACCTGTTCGAT	59.965	20	AACCCCGACAAGTCCGAATC	60.037	20	280
574	1	p1	(A)10	10	35	44	TGTTCGCCATGCTCTTGCTA	60.036	20	CACCCTGCACTCTGCTACAA	59.965	20	220
575	1	p2	(TC)11	22	3	24	GCCCTAATGGATGTCCCTCG	59.965	20	ATGTCGAAGTCGCGAGATCC	59.97	20	235
576	1	p1	(A)10	10	1	10	GCCAGGAGGGAACAGAAGAC	60.036	20	GGATCTCCACCATGCTACCG	59.966	20	117
577	1	p2	(CT)7	14	41	54	GTGACAGGTCCAATCAGGGG	60.035	20	ATGCATCACAACAGGAGGGG	60.034	20	214
578	1	p2	(TG)6	12	137	148	ATGGTGCCTTCCAGCCTTAC	60.034	20	GCGAAACTCAACAGCACCAG	60.041	20	162
579	1	p2	(GA)6	12	35	46	GCTACCTCCTGTATGTCGCC	59.968	20	TGTCGTCCCCCAAGAACATG	59.964	20	136
580	2	p1	(T)11	11	567	577	GCTACCTCCTGTATGTCGCC	59.968	20	TGTCGTCCCCCAAGAACATG	59.964	20	136
581	1	p4	(AAGA)6	24	122	145	GTCCGGCTATACGTGCAAGA	59.898	20	GCCTCCAGGTTCACTCCAAA	59.89	20	183
582	1	p2	(TC)24	48	118	165	ACACGCGTATGTCATCTGCT	59.827	20	CACAGTGGCTGCAGGGTATG	61.028	20	279
583	2	p2	(CA)9	18	436	453	ACACGCGTATGTCATCTGCT	59.827	20	CACAGTGGCTGCAGGGTATG	61.028	20	279
584	1	c	(GA)7ggggggggcc(A)10ctc(AG)8	53	1	53	GGAAAAGCCGAGGAGGAGAC	60.108	20	TTGTTACCGCATTTGCACCG	60.04	20	174
585	1	p3	(ATG)5	15	303	317	GCCTCAATGGTGCGCTAATG	59.97	20	GTGATCATAGGCCCTCACCG	59.966	20	236
586	1	p1	(A)11	11	2	12	CCATTAACGACAAGCGAGCG	59.975	20	ACAATGACAAGGGACCAGCA	59.522	20	222
587	1	p2	(TG)8	16	331	346	CTATGTATGGAGCCGTGTCCC	59.999	21	CATGGACACAAGACACGGGT	60.25	20	100
588	1	p1	(A)10	10	387	396	TTGGTGTCAGCCCCAGTTTT	60.033	20	ATTGCTCCTACAAGGCGAGG	59.821	20	178
589	1	p3	(AGC)5	15	257	271	GCAGCAGCTCCAGATCAAGA	60.108	20	TACAGGTCTGGTGCAGCTTG	59.965	20	232
590	1	p1	(T)13	13	729	741	TTTGGCAAGTGGAGCTAGGG	59.962	20	TGGCAACAGGAATAGTGGGG	59.669	20	261
591	1	p2	(TC)14	28	365	392	AGGCGTCCACAAACCCATAG	60.035	20	GTCTGTAGTGGGCTGTGGAC	60.037	20	162
592	1	c	(A)14ctccaagtcgctctctttcgagttctcgtagactcgtctct(CCG)9	82	337	418	GCTTGCAGGGAAATCGATCG	59.694	20	CGGCTCGTCTTCTCCTCTTC	59.9	20	194
593	1	p2	(TC)8	16	100	115	AGTGACACCATTCTCAAAGCCA	60.159	22	TGTCGGTTTTAGGAGTCGGTC	59.729	21	225
594	1	p2	(AG)6	12	246	257	TCCACTTGAACCACCTTCCA	58.782	20	CGCCGAGAGATGAGTGAGAC	59.971	20	192
595	1	p1	(T)14	14	440	453	GAGCTTCACTCCGTCGTCAA	60.039	20	ACTCTCCCGACGCCTTAGAT	60.107	20	109
596	1	p1	(T)11	11	967	977	TGGGTGTTGAAACCAGTCTTGA	60.026	22	GCCAGGTTCTGTAAGCAGGT	59.963	20	170
597	1	p1	(A)17	17	72	88	CATCAACCGCCAACGAGTTG	60.11	20	CGAACTCACTCCTGTTGCCT	59.966	20	100
598	2	p1	(T)12	12	411	422	CATCAACCGCCAACGAGTTG	60.11	20	CGAACTCACTCCTGTTGCCT	59.966	20	100
599	1	p1	(T)19	19	1077	1095	CGAGTTTGAAACGCCTGCAA	59.971	20	ATGGCGAGCAAATCTCCCAA	60.034	20	217
600	1	p3	(GAT)6	18	283	300	CTACCTGGGCCAACCTCTTG	60.035	20	ATCCACCATCCTAGCACCCT	60.03	20	264
601	1	p2	(GA)7	14	382	395	CGCCGGCTGTGTATTCATTG	59.972	20	ACTGTGAAGCACCGGTACAG	59.966	20	214
602	1	p3	(AAG)5	15	713	727	TTCAAGGCCATGGGTGATCC	60.033	20	CCGAAACCTTCCTCCATGCT	60.035	20	154
603	1	p6	(CATCAC)5	30	96	125	ACCATCACCATCACCAGCAG	60.035	20	TCTGCCTCTGTATCCGGTCA	60.034	20	113
604	1	p1	(A)11	11	979	989	ATTTGGTGTGTTGGAACGCG	59.97	20	AGAGATCCCTGACTTCCCCC	60.031	20	113
605	1	p1	(A)18	18	42	59	CCGGGCGAATACAATCGAGA	59.968	20	ATCATCCCGCGGTGGTAATC	59.965	20	179
606	1	p2	(AG)6	12	41	52	CGATCGATCAATGGGGAGCA	59.966	20	GCCCAGCTTCTACTCGGATC	59.967	20	273
607	1	p1	(A)20	20	1	20	TCTCTTGCCGGAGATCCTCA	60.033	20	TTCGCTCTTCTCGCCTTTGT	59.966	20	193
608	1	p1	(T)17	17	140	156	AGCTCGGAGAAGATGGGGAA	60.326	20	GGACGTTTGATGCTCATCACC	59.602	21	278
609	1	p1	(A)17	17	2	18	AATCGGCCACAAAGCTGGTA	59.962	20	TCTAGCTTTCCCTCCCGTGA	59.959	20	115
610	1	p1	(G)10	10	768	777	GTTCGGGGAAGTCAGGAAGG	60.036	20	AGCCTATGCCAATCTCGCTC	59.965	20	186
611	1	c	(AGA)5gc(AGA)5ggaggtcaggtaagttttttctctcttctctgattccttttttttaacttctccagctcattaccggtgatttcaattcc(AGA)7	133	151	283	CGATCACCTCCACTATGGGC	59.966	20	GCTCTCATGATGGTCGGGAG	59.967	20	127
612	2	p1	(T)10	10	2163	2172	CGATCACCTCCACTATGGGC	59.966	20	GCTCTCATGATGGTCGGGAG	59.967	20	127
613	1	p6	(GCACCG)5	30	201	230	TGTACGAGGAGGGTGACGAT	60.035	20	GTTCCCATGCTGGTCGAGAA	60.036	20	213
614	1	p3	(GAA)8	24	60	83	AAGCTGATGGGCTCAACTCC	60.035	20	ACATGCGCTTCACCTCTGAA	59.965	20	234
615	2	p3	(CCT)6	18	248	265	AAGCTGATGGGCTCAACTCC	60.035	20	ACATGCGCTTCACCTCTGAA	59.965	20	234
616	1	p2	(AG)7	14	10	23	TACCTCGATGATGGGGTGGT	60.032	20	TTCTCTTTGTGCTCGTCGCT	59.968	20	239
617	2	p2	(AT)8	16	965	980	TACCTCGATGATGGGGTGGT	60.032	20	TTCTCTTTGTGCTCGTCGCT	59.968	20	239
618	1	p1	(T)10	10	1	10	GGAGAGGGAAGATGAGTGCG	59.896	20	TCACATCCTGCTAGTCGCAC	59.827	20	134
619	1	p2	(TC)11	22	180	201	CCCCTTTCTCCGACTTCACC	60.036	20	TGCTTCGATCTACCATCGCC	59.968	20	154
620	1	p3	(AAG)10	30	25	54	GTGATGACCTCCTCCTCCCT	60.032	20	CGCTTGTTTCTGTTGGTGGG	59.969	20	190
621	2	p2	(TC)7	14	1042	1055	GTGATGACCTCCTCCTCCCT	60.032	20	CGCTTGTTTCTGTTGGTGGG	59.969	20	190
622	1	p3	(GGT)6	18	1262	1279	CCAATGGATCAACTGGCCCT	60.033	20	CGTGGCAGATTCCTCACTGT	60.037	20	227
623	1	p1	(A)10	10	42	51	CACGACATGTCAGAGTTGGGA	59.999	21	GGCCTCAAAGCTTCAACTATGT	58.915	22	122
624	1	p3	(TGA)8	24	549	572	CAGATTCGCGGCATTGAAGG	59.971	20	CCCCCATCATCATCGCTCTC	60.037	20	117
625	1	p1	(T)12	12	927	938	GGTGGTGTTTTGGATGTGGC	59.967	20	AGATCACAAGGAGCTTGGGC	60.035	20	227
626	1	p2	(CT)6	12	36	47	CCTCTGCCATCGTCAGTCTC	59.898	20	CAAACACTGCCACAACCGAG	59.971	20	161
627	2	p3	(GTT)7	21	1202	1222	CCTCTGCCATCGTCAGTCTC	59.898	20	CAAACACTGCCACAACCGAG	59.971	20	161
628	1	p3	(GAT)5	15	1345	1359	TCTTCGTCCTCAACAGCGAC	60.039	20	CAGGACAACCACGCCATACT	60.036	20	137
629	1	p1	(A)10	10	1783	1792	GCCTACCACCGTCACTATCG	59.97	20	GGAGCCTGTCGAGAACACAA	59.966	20	210
630	1	p2	(TA)21	42	752	793	CGATCTGTATCCGAACCGCT	59.689	20	GTTGGCTGCAGCAGTTAACC	60.039	20	143
631	1	p2	(TC)23	46	83	128	GGTTGGGCGAAGTACACAGA	59.966	20	TGTCGCATGTTTGGCATTGG	60.038	20	117
632	1	p1	(A)11	11	1	11	AAACATGGGAGAGGAGGGGT	60.179	20	GAACCAAGCCAAGCAAGCTC	60.039	20	132
633	1	p3	(CCG)5	15	198	212	ATCGAGACTACGAGCGCAAG	59.972	20	ATAATTCATTTGGCCGGCGC	59.968	20	106
634	1	c	(TA)7(GA)6	26	91	116	CTGTCTACGACCTCCCCAGA	60.034	20	AAGAGGCAGACGAGGAGGAT	60.033	20	159
635	2	c	(CAT)5caa(CAG)7	39	1220	1258	CTGTCTACGACCTCCCCAGA	60.034	20	AAGAGGCAGACGAGGAGGAT	60.033	20	159
636	1	c	(GA)7g(GA)13	41	1306	1346	ACAACCTCCCCAAAACTGCA	60.033	20	TGGGGAGTGTTACGCTTGTC	59.966	20	196
637	1	p1	(A)12	12	47	58	CAGAGGCATTGGGGTGAGTT	59.961	20	CCCCATGTGCTGACATCCTT	60.034	20	251
638	1	p2	(TC)11	22	30	51	AGAAGCTCGTGGTAAAGCCC	60.036	20	CTTGACGAAGGAAGCGACCT	60.038	20	101
639	1	p1	(A)10	10	767	776	TACCTCGACCGCCTCTACAA	60.035	20	CTGCAGGTGATACGGTGTGT	60.037	20	190
640	1	c	(TC)6atcttagggactaacgctatgctca(CT)7	51	146	196	TCCTTGGTTCACGTGTAGCC	59.966	20	CGTCCTCGTGAAAAGGTGGA	59.967	20	104
641	2	p2	(CT)6	12	355	366	TCCTTGGTTCACGTGTAGCC	59.966	20	CGTCCTCGTGAAAAGGTGGA	59.967	20	104
642	1	p2	(CT)14	28	260	287	AAAGCCCTGCCTCTCTCTCT	60.253	20	GGGATTGAGAGAGAGCCAGC	59.893	20	127
643	1	p2	(TC)8	16	109	124	AGTCAGCACTGAAGACACCG	59.967	20	GTGGCACTTTTTCCACGGAC	59.97	20	201
644	1	p2	(AG)8	16	11	26	ACGGAGTGGCACAAGCATAA	59.964	20	TCTGCATTAAGCTCGCCCAA	60.036	20	104
645	1	p2	(GT)8	16	217	232	TTAGTGCACTGGAGCCGAAG	60.037	20	CACACACACACGCATGGAAA	59.62	20	178
646	1	p2	(CT)14	28	204	231	CCCTCATCCCTGTGGAGAGA	60.032	20	TTATGCAGGCGCGTAGAGAG	59.969	20	139
647	1	p1	(A)10	10	677	686	CAGCAACAACATTGGCCCTC	60.038	20	GAGGACCGTTAGTGAGCGAG	59.901	20	100
648	1	p2	(CT)11	22	56	77	GCTTCTGCCGCTGTTGAAAA	59.969	20	CGGATGTGACTTGGGGAACA	59.964	20	112
649	1	p1	(A)12	12	364	375	AGTTACCCTCAACAGAGCGC	60.037	20	CTCGCTGCACCAAAGGTTTC	60.04	20	279
650	1	p1	(T)11	11	718	728	TCCACTTGTGGCTGTTGGTT	60.034	20	TACCGATGATTCTGGGCAGC	59.893	20	259
651	1	p1	(T)10	10	287	296	AGCTTTGCTCCCACCAAGAG	60.251	20	TGAAGGTCACTGATGCCGTC	60.037	20	134
652	1	p1	(T)10	10	1141	1150	GACGTGGCACAGAGATGGAT	59.823	20	GGGGCATTCTTACTGGCAGT	60.034	20	243
653	1	p1	(A)10	10	362	371	CTGCGGCGGTATGCTAGTAA	59.968	20	ATTGAGATGGTTGGCCCCTG	60.033	20	220
654	1	p3	(CAG)8	24	370	393	TAGGCGGAGAAGATGGTCCA	60.033	20	GAACCCTGCAACCGAAAACC	59.968	20	156
655	1	p3	(AAT)5	15	58	72	GAATCGCCGGAATCGAGCTA	60.039	20	ATGTCTGTCTCTCCCTCGCT	60.034	20	228
656	1	p2	(TC)7	14	45	58	CAAACCTGTGCACCGAACAG	59.971	20	GCTTTGCCCATCAGTTTGCA	59.966	20	225
657	1	p2	(TC)8	16	2044	2059	TTCGGTTCACTGGAAGCCTC	59.965	20	TCATCCGACCGAGCAACAAA	59.966	20	111
658	1	p1	(T)12	12	2194	2205	GCTTGCCAATTGTTGTGGGT	59.893	20	GCACCAAACTTGCAGTCCAG	59.969	20	125
659	2	p1	(T)10	10	3099	3108	GCTTGCCAATTGTTGTGGGT	59.893	20	GCACCAAACTTGCAGTCCAG	59.969	20	125
660	1	p6	(AACCCT)5	30	148	177	AGGCTAAAGGCGTTGACGAA	59.966	20	AACGGATTTGGCGTCTTCCT	59.964	20	224
661	1	p3	(GAG)5	15	121	135	GAGGAGAGAGAGAAGCCCCA	60.033	20	TAGGTTTGATGCCGGGGTTC	60.035	20	278
662	1	p1	(A)14	14	553	566	ATCGGTTGCGACATCGACTT	60.109	20	CACCTTTTGTTGCTCGCACA	59.9	20	165
663	1	p1	(A)18	18	1	18	CCTTCCTCCTTCAAGCCTGG	60.035	20	ATTCTCGCCTCGAAACAGCA	60.037	20	127
664	1	p2	(TA)14	28	3778	3805	CCTCGTCTTCTCCGCTGATC	59.97	20	TGAAGTTGGCGAGGGTGTAC	59.966	20	258
665	1	p1	(T)11	11	284	294	AGTGCAGAGAATGTGGCGAA	59.965	20	TTCCCATCTTCACCACTGCC	59.962	20	138
666	1	p3	(CCA)6	18	761	778	ACCACCACCACCACCAAAAT	60.032	20	CCAGAAATGCGAGCATCTGC	59.971	20	172
667	1	p2	(TA)7	14	949	962	CATCAAATCTCCAGTGCGCG	59.973	20	ATGGGCAATTGGCTAGCAGT	60.033	20	256
668	1	p2	(TA)35	70	1	70	AGTTTACTGTACCGCGGTGG	60.038	20	TGAGTGGGTCAGTAGGGGAG	59.959	20	116
669	1	p3	(TCC)5	15	39	53	CGATGGCTACAACATTGCGG	59.972	20	GCAAATTCTTCGGCCCGATC	59.971	20	181
670	1	p1	(T)14	14	824	837	CATTCCCTGCATTTGGCCAC	60.108	20	TTCCGCCGAACAAAGCCTAT	60.036	20	229
671	1	p4	(TTTA)5	20	322	341	TACACTCCCGTCTACGAGCA	60.036	20	GCGTCTGCAATGTCGAATCC	59.973	20	161
672	1	p3	(AGG)7	21	316	336	CTAAGCGAAGGCGAGGAGAG	59.97	20	TGCCGACTTGATGCCAGATT	60.035	20	278
673	2	p1	(T)14	14	1103	1116	CTAAGCGAAGGCGAGGAGAG	59.97	20	TGCCGACTTGATGCCAGATT	60.035	20	278
674	1	c	(A)14caaaaacaaaaacccaactcaacaaatcctctctctctcaactctcaactctcaa(CT)7	83	1	83	GTGAGCGAAGAAGTGGTGGA	59.966	20	GACGTCTCGATGACCGTACC	59.973	20	119
675	2	p1	(T)39	39	1250	1288	GTGAGCGAAGAAGTGGTGGA	59.966	20	GACGTCTCGATGACCGTACC	59.973	20	119
676	1	c	(T)19gggttctttcttgggttgtgaaaggtttggtgcaattccatctagcactactaacccatcgc(T)12	93	91	183	TCTCATCCAACCAGCAGCAG	60.036	20	ATTGAGACCTGGATTGCCGG	60.107	20	101
677	2	p1	(T)11	11	567	577	TCTCATCCAACCAGCAGCAG	60.036	20	ATTGAGACCTGGATTGCCGG	60.107	20	101
678	1	p2	(TC)10	20	113	132	GGTCGAGCAAGGAGATACGG	59.969	20	TCCACTTCTTCTCACCGTGC	59.966	20	138
679	2	p3	(CAG)7	21	473	493	GGTCGAGCAAGGAGATACGG	59.969	20	TCCACTTCTTCTCACCGTGC	59.966	20	138
680	3	p3	(ACC)5	15	1119	1133	GGTCGAGCAAGGAGATACGG	59.969	20	TCCACTTCTTCTCACCGTGC	59.966	20	138
681	4	p1	(T)27	27	1898	1924	GGTCGAGCAAGGAGATACGG	59.969	20	TCCACTTCTTCTCACCGTGC	59.966	20	138
682	1	p1	(A)12	12	17	28	GCAGATCCGTGATCCTCCTG	59.967	20	TTGCATGCTTGTTCAAGCCC	59.966	20	134
683	1	p2	(CT)12	24	2	25	TGCAGGCACAGAGAGACTTG	59.966	20	GTTGAGTGCACCTGCTTTGG	59.969	20	116
684	2	p1	(T)12	12	1602	1613	TGCAGGCACAGAGAGACTTG	59.966	20	GTTGAGTGCACCTGCTTTGG	59.969	20	116
685	1	p3	(GAG)5	15	1123	1137	ATCCGGGGCCTAAATTGCAA	60.033	20	GGTGACGACAACACAACACG	59.974	20	192
686	1	p2	(CT)17	34	97	130	GCAGGATTCGAGCCAGAAGT	60.108	20	ATATAGCTCCCTCCCCCGTC	59.959	20	182
687	2	p3	(GCA)7	21	823	843	GCAGGATTCGAGCCAGAAGT	60.108	20	ATATAGCTCCCTCCCCCGTC	59.959	20	182
688	1	p2	(AC)13	26	2099	2124	AGGTTTGGTGGATGCTGGAG	59.961	20	TGGCTTTGATTGGGCCCTAG	60.033	20	211
689	1	p1	(T)10	10	3748	3757	GAGAGTGGGTGTGTGATGCA	59.965	20	GCGAAGTGGTTTCCAACACC	59.97	20	202
690	1	c	(TC)6ttcaacctctcgctagggtttctcaaatcaacgaac(GA)10	68	25	92	AGGCTATGAGTGCGCTTTGT	60.036	20	TGGTATGATCCTCCCCAGCA	60.03	20	216
691	1	p2	(TC)7	14	80	93	GCCATTTCTGACGGCGAATC	59.972	20	AAGCCTCTCAGCATCGCTTT	60.036	20	207
692	1	p2	(TC)12	24	89	112	TAGCAGCTGTTCGAAGGCAA	59.965	20	GTAACCGTAAGCAGGCCAGT	60.037	20	202
693	1	p3	(CAC)6	18	270	287	GCTAGTCGTGTGGGGTTTGA	59.966	20	TTTGCTAGGCGAAGATGGCA	60.036	20	273
694	1	p3	(AGC)5	15	76	90	AAGGAAGCAACGACCGATGT	59.965	20	GGGCTACGTCGTTCGAGTAG	59.973	20	153
695	1	p1	(T)11	11	1	11	CGCTGCCATGTTCCGAGATA	60.249	20	TGCTCAGCGATGCCTTCTAG	59.896	20	178
696	1	p1	(T)17	17	1741	1757	CATGTGCTGGGGTTAGCTCA	60.035	20	GGGTGAGACCTCGGTAGAGT	60.034	20	156
697	1	p2	(CT)12	24	1	24	AGGTTGCATTCGCCAGAAGA	59.963	20	GCGAGGTGCCATAAAGCATG	59.97	20	151
698	1	c	(TC)9t(TC)7	33	110	142	ACCTCCGCCATCATCTCTCT	60.106	20	TGAAGAAGCACGGGCAAGAT	59.963	20	110
699	1	p2	(TC)6	12	12	23	CCCCCACTCCTCCTACTTCA	59.957	20	GTGCCTCAGTATCGAAGCGA	59.899	20	158
700	1	p1	(A)11	11	19	29	ACGCCAAGTACGATCTCGAC	59.902	20	ATCTTGGCCTTGAGCTTCCC	60.034	20	154
701	2	p2	(CT)23	46	134	179	ACGCCAAGTACGATCTCGAC	59.902	20	ATCTTGGCCTTGAGCTTCCC	60.034	20	154
702	3	p2	(GA)7	14	574	587	ACGCCAAGTACGATCTCGAC	59.902	20	ATCTTGGCCTTGAGCTTCCC	60.034	20	154
703	4	p1	(T)11	11	715	725	ACGCCAAGTACGATCTCGAC	59.902	20	ATCTTGGCCTTGAGCTTCCC	60.034	20	154
704	1	p2	(AG)12	24	97	120	GCAGCGATCTCTCCTTCTCC	59.968	20	ACCCTCTTCAGCAGGCATTC	60.035	20	274
705	1	p2	(AG)6	12	166	177	GAGGAGCAGGGCAGATTGTT	60.035	20	GGGTGGCTACCTTCCTGTTC	60.035	20	151
706	1	p2	(CA)8	16	84	99	AACCCTACTCCCCTCTCGTC	60.033	20	ACGCGATCCTCTGGGAAATC	59.895	20	199
707	1	c	(GA)8gcg(GCA)5	34	111	144	CACTACAAGGGGACGCCATT	60.035	20	ATCGGGAAAAGTGCCACCAT	59.96	20	117
708	2	p1	(A)11	11	938	948	CACTACAAGGGGACGCCATT	60.035	20	ATCGGGAAAAGTGCCACCAT	59.96	20	117
709	1	c*	(GA)10(AGC)9*	46	111	156	CGAAGAGGTGGTGCAGAAGT	59.966	20	ATCCCCGTATGCTTGCAACA	60.035	20	220
710	1	p1	(A)21	21	1	21	CACAAGTCCCTGTGTACCCC	59.964	20	TTTTTGTAGGGGCTAGCCGG	60.035	20	234
711	1	p1	(T)10	10	901	910	GGGGACGACAAAGAGTTCGT	59.967	20	TTGGTTGGGGGCTTCACTTT	60.032	20	181
712	1	p2	(TC)15	30	28	57	TTCTACGCCGCTTCCCAAAT	60.036	20	CGACTAGACCTGCACGATCC	59.97	20	210
713	1	p2	(GA)10	20	20	39	CCTCCTCGACCTCTTCCTGA	60.034	20	CAGGGGAAAGGATCGGCTTT	60.034	20	137
714	1	p1	(T)10	10	384	393	CTCTGCACTCCATTGTTGGC	59.475	20	CACACAAGTGGGGCAGAGAT	59.963	20	162
715	1	p1	(T)11	11	348	358	GCTTCTAGATACCGGTGCCC	59.966	20	GCTGGCCCAAAAAGACTTGG	59.966	20	129
716	2	p1	(A)10	10	476	485	GCTTCTAGATACCGGTGCCC	59.966	20	GCTGGCCCAAAAAGACTTGG	59.966	20	129
717	1	p1	(T)10	10	957	966	TGTATCTCTTTTGCGGCGGT	60.037	20	ACACGATAAGAGGTGCTGGC	60.108	20	177
718	1	p1	(A)10	10	71	80	GTCATCGAGGAGACGACGAC	59.973	20	TCATGTACCCATCATCGCCG	59.967	20	160
719	1	p1	(A)10	10	13	22	ATGTGGTGACCCGAATTCCC	60.034	20	GCAGGGCAATGCAACTTTGA	59.966	20	248
720	1	p3	(TGC)6	18	41	58	GAGAAAACCCTTGCTGCTGC	60.039	20	CTGGGATCCCGAGCAAACAT	60.107	20	135
721	1	p3	(AGG)5	15	778	792	GACTTGTGGATGGGATGGCA	60.034	20	CGGCATATGCTGTGCAGTTC	59.971	20	157
722	1	p3	(CGG)5	15	543	557	CGAGCTGCGATCAAGTTTCG	59.976	20	CCAAGGAATTGCCCCATCCT	60.032	20	215
723	2	c	(TG)6catatgtatgcatgcatgagaactgttatatttattaacaatctcatagaaaagagacctatacaaaagggagggaaggcaaaaac(A)11	109	1843	1951	CGAGCTGCGATCAAGTTTCG	59.976	20	CCAAGGAATTGCCCCATCCT	60.032	20	215
724	1	p1	(T)11	11	1770	1780	GATTTTGGCGCTCCGGAATC	59.971	20	AGTCAGCATTCACCTTCCGG	60.036	20	181
725	1	p2	(TA)6	12	706	717	CAAACCCAAACTGGCATGCA	59.894	20	CGTACCGAAAGCTGGGATCA	59.825	20	184
726	1	p1	(T)11	11	441	451	GTTGATGCTCGCTGCTATGC	60.041	20	ACTTGACCCATGAGCAGCAA	59.889	20	178
727	1	p3	(AGC)5	15	1103	1117	CCTCACAAGAAAGCGAGGGT	59.965	20	AAAGCAAGCTCTGACGCTCT	59.965	20	242
728	1	c	(TC)7aaccgacgaaagaggagaaatcaaacaaaaccagccctctttattaagaatcgatcaaattgtctgaa(T)10	92	190	281	TTGTTCATCGTCGTCGGGTT	59.968	20	AACGGTGGAGAAATTCCCCC	59.961	20	151
729	1	p1	(A)15	15	446	460	TGAGGAGGACTGCAACCATG	59.674	20	GGGGATTTTGTAACAGCCACC	59.451	21	273
730	1	p3	(GAA)6	18	177	194	AAGACCTCGCCGGAGAAATG	60.108	20	TTCTTCTTCTTCGCCGCCTT	59.965	20	110
731	1	c	(CG)6(CA)10	32	201	232	TAAAGGGTATGCGCTGCCAA	60.035	20	TGCGTTGCCAGAGACTAACA	59.609	20	100
732	2	p2	(TA)6	12	365	376	TAAAGGGTATGCGCTGCCAA	60.035	20	TGCGTTGCCAGAGACTAACA	59.609	20	100
733	1	p2	(TG)8	16	22	37	GGATATGCAAACGCCACGTC	59.972	20	TCAAGCCTGGCCTCTTGAAC	60.251	20	192
734	2	p2	(AT)12	24	285	308	GGATATGCAAACGCCACGTC	59.972	20	TCAAGCCTGGCCTCTTGAAC	60.251	20	192
735	1	p6	(ATCGCC)5	30	110	139	GGGCAAGGGAAAGATGGTGA	59.96	20	TCCTCCCCATCCTGATCGTT	60.031	20	228
736	1	p1	(A)12	12	1	12	CCCCTGAAGCCTCTGTTGTT	59.889	20	ACGGTTAGCTGATTGTGGCA	59.964	20	206
737	1	p1	(T)10	10	576	585	GAAGTGCCAGGAGTTGTCGA	59.966	20	CCAAATAGAGCGGCAATGCC	59.969	20	159
738	1	p1	(T)11	11	1582	1592	CCGCGATCAAGATGCTTTGG	59.971	20	CCTTGGCCGTTCTGTGAGAT	60.036	20	233
739	1	p3	(CAG)7	21	32	52	CCAAACCAAGCAACTCCACG	59.969	20	GGATGAGGGTGTTGTGGAGG	60.035	20	176
740	1	p2	(AG)16	32	33	64	GCGTCGTCGACAATAGGGAT	59.97	20	CGTCTTCTACCTCCTGCTGC	60.179	20	277
741	1	p1	(T)10	10	733	742	CGTCGTCATCCCTCTACTGC	59.97	20	TAGCGAAATCCGACGAGCTC	59.971	20	162
742	1	c	(AGC)5aggaggaggaga(TCG)5	42	37	78	ATGAGGATGAGGCCCCAGAT	60.104	20	GATCGAAACCGTGCATGGTG	59.903	20	165
743	1	p3	(AAC)5	15	23	37	CAACAGCAGCAGGAGATCGA	60.108	20	CCAGCAGATGAGCATGGTGA	60.107	20	181
744	2	p1	(T)12	12	382	393	CAACAGCAGCAGGAGATCGA	60.108	20	CCAGCAGATGAGCATGGTGA	60.107	20	181
745	1	p2	(AG)9	18	89	106	ACTGTGTGGAGTACTGCAGC	59.966	20	TGATTGACGCACGACTCCAA	59.967	20	181
746	1	p2	(CT)8	16	1	16	CCACTCACAATTTTGCGGCA	59.968	20	CCTAACCACGAGCACTGTGT	59.966	20	110
747	1	p1	(T)14	14	1	14	ACGATATCAACGCCCCCATC	59.965	20	AAGAGGCCGAGTCGTTGAAG	60.038	20	202
748	1	p2	(CT)7	14	73	86	GGCGCTAGGGTTTCTGAAGT	60.036	20	TTCGCCTTGCCAGTCATTCT	59.963	20	139
749	1	p1	(T)10	10	688	697	CCTCAGTGTGACCGCAAGAT	60.037	20	TGCATCATGAGCAGCTCCAA	60.035	20	206
750	1	p2	(TC)9	18	25	42	TGTGGACGTCAACTCGACAG	59.97	20	CGCTTGGACACAGAAAGCAC	60.041	20	225
751	1	p1	(A)13	13	10	22	TGGGGACGATGAGGGAGATT	60.031	20	ATCAGCTCCTTGTCCTCCCT	59.956	20	172
752	1	p3	(AGC)5	15	484	498	ATCTACCAGGGCGAGCAAAC	60.108	20	TACGAGCCCTCTATCGCGTA	59.966	20	149
753	1	p2	(TC)6	12	3	14	ACAGTGGAGTTGGATGGCAG	59.963	20	ATGCTTTCCCTCGACGACAG	60.109	20	109
754	1	p3	(AGC)5	15	674	688	TGACTCGATCGTCGCTTCTG	59.903	20	GCAACCTCCTCCTTCTCCAC	60.036	20	168
755	1	p1	(A)10	10	349	358	AATCAGACGCAGCAGGTGAA	59.965	20	TGGTGCCAGTGACTTCCTTC	59.891	20	129
756	1	p3	(CTC)5	15	37	51	CCCCATCTCGCTGAATCCAA	59.819	20	AGTGCCAGAACCGATGGATG	60.108	20	100
757	1	c	(CT)11taaaagaactcatcttt(TC)8	55	5	59	CCTTTCATGTGACCCTCCCC	60.034	20	GCTGCTCTTCACCACCATCT	60.036	20	191
758	1	c	(AGC)5aacgctcctctctgcgctgccccttcctccctccgacgacaccgaatcagacgaagatgaggataaagatattgaaacagcagt(AAG)6	117	87	203	CTCGCCACCTCCACTCAAAT	60.036	20	GGATGGTGTGGAGGTTGAGG	60.035	20	118
759	1	p3	(TCA)6	18	134	151	ATTGTTGCCCAGAGTACCGG	60.035	20	CGTCACCCACACCAACCATA	59.964	20	178
760	1	p2	(TC)7	14	267	280	GTGTGGTGTTGATTTGGGGC	59.967	20	CCAAACCCTTCCTCCCCATC	60.033	20	175
761	1	p1	(T)12	12	1	12	AGGTGACAGCAGGTAAGTGC	59.965	20	GCCCAAAGCGCATACATGAG	59.97	20	252
762	1	p2	(TG)7	14	574	587	AGACAAGGTGCTGTAGGGAGA	60.203	21	CACCAAAACCAAACAGCCCC	60.179	20	202
763	1	c	(AG)6tgagagtgagagtgagagtgaggagagagaga(GT)6	56	21	76	TTGGTGCAATCTCGTCCCTC	60.036	20	AGGATGGTGAGTCGGATCCA	60.032	20	177
764	1	p1	(A)23	23	84	106	ATCGAGCGACCGGAGAAATC	59.969	20	GGCGATCTCGATCCCGATTT	60.038	20	215
765	2	p1	(T)10	10	1216	1225	ATCGAGCGACCGGAGAAATC	59.969	20	GGCGATCTCGATCCCGATTT	60.038	20	215
766	1	p1	(T)10	10	733	742	GTTTGCGCTCTCCCTCTTCT	60.037	20	CCTCCAAAGACCCCTCCAAC	59.962	20	159
767	1	p1	(T)10	10	993	1002	GCAACTGCACTTCGTCTTGG	60.041	20	TCTGAAGACGGGGTCTAGCA	59.961	20	133
768	1	p3	(ACC)6	18	110	127	TCCTCTACCATCCCCAGCAA	59.956	20	ACCAGCTATGAACAGTGCCC	60.035	20	149
769	1	p1	(T)12	12	415	426	GAGGGGTGAATTGAGCTGCT	60.035	20	GCAATCCACAACCCTATCCCA	60.064	21	152
770	1	p1	(T)11	11	121	131	CATGTTGCTGTGAGCTCTGC	59.832	20	GACCTGGCTGGGGAAGTTAC	60.035	20	266
771	1	p3	(CAC)6	18	173	190	CCGTCAACATGTCACCGAGA	60.039	20	AGCTAATGGTTGGGCTGCAT	60.033	20	154
772	1	p1	(T)10	10	1435	1444	TGAAGGAGATCGAATCGGCG	59.969	20	CTTTGGGTGAAGGGCTTTGC	59.966	20	119
773	1	p1	(T)10	10	1295	1304	TACTGCTACAGCCTCGAGGT	60.034	20	TACAGACTCCTGACTCGGGG	60.034	20	226
774	1	p1	(T)10	10	2487	2496	ACTGGAGTCGAGCAGGGTAT	60.033	20	TGTATGCCGATCGGGTATGC	60.038	20	158
775	1	p1	(A)10	10	282	291	GAACGAACATTAGCGGCGAC	59.975	20	CGGTTTCATTATGCTGGCGG	59.971	20	216
776	1	p2	(TG)7	14	1477	1490	AACGAAGATCAGCAGGGGTG	60.036	20	CGGTTTCATTATGCAGGCGG	59.971	20	215
777	1	p3	(GAA)6	18	296	313	AGCTGCCTTCAGTAGTGCAG	60.037	20	GTGTTTGCCGGTGAGACAAC	59.971	20	183
778	1	p1	(A)12	12	647	658	GATCGAAGCCACGAATGCAC	59.973	20	TGCTATTGACTGGCACTGGG	60.035	20	203
779	1	p1	(A)10	10	1706	1715	CTTCGCAGATGCTCCAATGC	59.971	20	GCTCCTCTTCACGACACACA	59.968	20	229
780	1	p3	(AAT)6	18	2325	2342	GATCATAGCTGGTGGGACCG	59.966	20	ATCGATGCCATCCGTTCTCC	59.966	20	247
781	1	c	(AG)6gagacagggaggcggaggaggaagacgacgttcc(CTT)5	61	57	117	CACCACCGAGGGTTGATGAA	59.964	20	CTTCTGTGGTCGTAGCAGCA	60.038	20	126
782	1	p2	(CT)6	12	2	13	GACCAGGGTCATTTGCGGTA	60.036	20	GAGATCCCTCTCCAACCCCT	60.031	20	111
783	1	p2	(CT)7	14	502	515	TGGGCCGAAGAAGGAGGATA	60.032	20	CTTGACCCTTGTCGACGTCA	59.968	20	107
784	1	p2	(TC)7	14	47	60	GGCCGAGACCAAAGATCCAA	60.035	20	CAGACCCCCAAATCCACCTC	60.034	20	227
785	1	p3	(GAC)6	18	358	375	CATCAAGCGGACCCAGAACT	60.036	20	CCAATCTCCCCGTCGTCATC	60.249	20	117
786	1	p2	(AT)9	18	546	563	TCGGATTCGGATTCGAGCTG	59.969	20	GAGACGTTGTGGGGGCATAA	60.036	20	112
787	2	p1	(T)10	10	1232	1241	TCGGATTCGGATTCGAGCTG	59.969	20	GAGACGTTGTGGGGGCATAA	60.036	20	112
788	1	p1	(T)12	12	1921	1932	AGCAGGGGAGAACTCAAACG	59.965	20	TGCGCGTCATATTCCTCCTC	59.968	20	253
789	1	p2	(GA)9	18	81	98	GCAACGCTCGCGAAATACAT	59.974	20	CCATGGGCAAGTTCCAAAGC	60.037	20	132
790	2	c	(CT)6ccccccctctctctc(TA)6	39	2572	2610	GCAACGCTCGCGAAATACAT	59.974	20	CCATGGGCAAGTTCCAAAGC	60.037	20	132
791	1	p1	(A)16	16	62	77	CCTCGTCTGTTGCTCCTTGT	59.966	20	TGGATGTCTCCGTAGCAGGA	60.034	20	273
792	2	p3	(CCT)7	21	608	628	CCTCGTCTGTTGCTCCTTGT	59.966	20	TGGATGTCTCCGTAGCAGGA	60.034	20	273
793	1	p1	(T)10	10	73	82	CTTGTCGGGCTCTTCTCTCC	59.825	20	AGTCGAGGAGGAACAAGGGT	60.179	20	196
794	1	p2	(TC)7	14	204	217	GCCTGCAAGACATAGGTGGT	60.035	20	ATATGCCGAGCACTCTGTGG	59.894	20	103
795	1	p1	(T)11	11	1	11	CAATGCCCTCCCAGATTGGT	60.033	20	GCGGGGATAGATTGCTTCGA	59.966	20	120
796	1	p2	(CT)15	30	49	78	GCTCCAAATCCCCACCTTCA	59.96	20	CCCCTGCTAAATCGGACCAA	59.745	20	177
797	1	p2	(AG)10	20	10	29	TCGGGTCTGAACGCTCTCTA	60.036	20	GGTGGTGTCGGAGGAAGAAG	60.037	20	150
798	1	p3	(CAG)5	15	387	401	AACCGGTGGTCAGGGATAGA	59.958	20	AGCTCCTGAGACTCCCATGT	59.958	20	172
799	2	p1	(T)11	11	1751	1761	AACCGGTGGTCAGGGATAGA	59.958	20	AGCTCCTGAGACTCCCATGT	59.958	20	172
800	1	p2	(TC)11	22	17	38	GCTCTGTCTCCTCCCCTACA	60.033	20	CCCTGTCGCCATCATAGACC	59.966	20	157
801	1	p2	(CT)7	14	1	14	CCCCAAAGGCTGGCAAAATC	60.036	20	ACTCGGATCCCTTAGGTGCT	60.032	20	186
802	1	p2	(TC)9	18	1	18	ATACAACGGCTCAGCACCTC	60.108	20	CCTTCGGCACAACATACCCT	60.035	20	212
803	1	c	(A)15ccctaaaaatttaatttttaaagcgagagagggcaac(GA)7	66	111	176	AGCTGACAACGCTTGATGGA	59.965	20	GGGTCAACATCCACTGGAGG	60.035	20	204
804	1	p1	(T)10	10	1330	1339	GCCATAGCCTAGGGTTCGTC	59.966	20	CAGCACTCGGATTAGGCGAT	59.967	20	156
805	1	c	(A)15tcgaggaaaaattt(A)13	42	72	113	CGAGCTCTCCCAACTCCAAG	60.108	20	CTGCGAGTAATCGGAGGGAC	59.969	20	132
806	1	p2	(AG)7	14	61	74	TTCGAAACTTAGCACGCCCT	59.966	20	GTGAGCACGGCAGATAAGGT	60.108	20	188
807	1	p3	(GCA)5	15	80	94	AGTTCAAGCGCAACATGCAG	60.04	20	TTCTGTTTGCTGGCACATGC	59.968	20	122
808	1	p1	(A)19	19	927	945	TCACGAACAGGTCACTTTCCT	59.239	21	ACTCCCTTTTGCCAACAATGC	59.929	21	119
809	1	p2	(TC)9	18	79	96	ACCTCAGAAACTAGTGCGGC	60.037	20	AGCTCAAGTTTCCAGCAGCT	59.89	20	208
810	1	p1	(T)10	10	539	548	GCTCCACTAGTTGAGCCTGG	60.108	20	GTTTGGGAGGAGGGCCATAC	60.107	20	192
811	1	p1	(T)10	10	988	997	GAACACTGGAGGAGCGTGAA	59.966	20	CGCATCGTAAGGCATTGGTG	59.972	20	143
812	1	p1	(T)13	13	1	13	CAGGACCTACATGCCTTGGT	59.379	20	TTATCCAACAGCAGGCCGTT	59.962	20	192
813	1	p1	(A)11	11	18	28	TTGACACAGGACGAAAGCGA	59.897	20	ACGTGTGGTGCAGGTATTGT	59.892	20	270
814	1	p3	(TGC)5	15	228	242	GTTTCAGGCGGAGGTTGAGA	59.965	20	CCAAGCCTTTTGCAGAACCC	59.966	20	209
815	2	p1	(T)11	11	1812	1822	GTTTCAGGCGGAGGTTGAGA	59.965	20	CCAAGCCTTTTGCAGAACCC	59.966	20	209
816	1	p1	(T)10	10	378	387	CTATGGACAGGCGTGGGATC	59.966	20	CCCTTCAATCCCCTTCGCTT	60.034	20	147
817	1	p1	(T)10	10	574	583	GCCTCTCGTCTCCATCTTCG	59.97	20	GGGGCTCCGAAAAGAATGGA	60.034	20	141
818	1	p1	(T)10	10	1167	1176	TGTCTGTGTGGTGTTGTGCT	60.036	20	TCACACAGACCCAGAAGCAC	59.893	20	118
819	2	p2	(TA)6	12	1284	1295	TGTCTGTGTGGTGTTGTGCT	60.036	20	TCACACAGACCCAGAAGCAC	59.893	20	118
820	1	p3	(AGA)6	18	1405	1422	TGAGGGGGAGAAGTCCGTAG	60.033	20	ACCTACTCCTCGGTGTCCTC	60.034	20	231
821	2	p3	(AGA)8	24	1549	1572	TGAGGGGGAGAAGTCCGTAG	60.033	20	ACCTACTCCTCGGTGTCCTC	60.034	20	231
822	1	p3	(TTC)8	24	1034	1057	ACGCTCTCGAATCCCACATC	59.897	20	CCGTGGTATGATTCGCGAGA	59.97	20	269
823	1	p2	(GA)6	12	146	157	TCTCGGCATCGCTCAAGATC	59.969	20	CTCTCCCTGCTCTTCTCCCT	60.032	20	218
824	1	p3	(GCG)7	21	194	214	GCGTGTTGCCTTGTTGATGT	59.969	20	GCCACTTCAGCATCCTGTCT	60.036	20	245
825	1	c	(A)12tgaagaggaaagagaaaagaaattagattattttgttgtttggttggagagaaactaaaaagaaaatataagaagaaaaattaaaaaatt(A)10	112	579	690	CGAGTTCGTTCACCACTCCA	59.968	20	TTCTTCGCTCAAGGAGGCAG	60.037	20	196
826	2	p1	(T)10	10	1887	1896	CGAGTTCGTTCACCACTCCA	59.968	20	TTCTTCGCTCAAGGAGGCAG	60.037	20	196
827	1	p2	(AG)6	12	736	747	TATGCATGGACACGCCCTTT	60.035	20	TCCGTCAAGCATGAGGACAC	60.037	20	273
828	2	p1	(T)10	10	1950	1959	TATGCATGGACACGCCCTTT	60.035	20	TCCGTCAAGCATGAGGACAC	60.037	20	273
829	1	p3	(AAG)7	21	41	61	TTGCCGCAAAGAACAACTCG	59.971	20	AGTTGACGCCCTTCACTACG	60.039	20	209
830	2	p2	(TA)6	12	960	971	TTGCCGCAAAGAACAACTCG	59.971	20	AGTTGACGCCCTTCACTACG	60.039	20	209
831	1	p2	(AC)6	12	344	355	TCCCTCCCTCCATAGCACAA	59.956	20	GTGTGTTTGACGGGTGTTCG	59.973	20	136
832	1	p1	(T)10	10	8	17	AGGCATCGTACTAGGAGCCA	60.106	20	CTCCAAGCAGCAAGGGATGA	60.035	20	256
833	2	p1	(A)12	12	759	770	AGGCATCGTACTAGGAGCCA	60.106	20	CTCCAAGCAGCAAGGGATGA	60.035	20	256
834	3	p1	(A)11	11	1440	1450	AGGCATCGTACTAGGAGCCA	60.106	20	CTCCAAGCAGCAAGGGATGA	60.035	20	256
835	4	p1	(A)10	10	2001	2010	AGGCATCGTACTAGGAGCCA	60.106	20	CTCCAAGCAGCAAGGGATGA	60.035	20	256
836	1	p2	(TC)6	12	83	94	AGCAATGATGGGGTGATGCA	60.033	20	CTCTGAGCAGGCTGATCTCG	59.969	20	127
837	2	p1	(T)19	19	2036	2054	AGCAATGATGGGGTGATGCA	60.033	20	CTCTGAGCAGGCTGATCTCG	59.969	20	127
838	1	p2	(AG)8	16	1599	1614	TCTGCCACCAAATACGACCC	60.036	20	TCCCCACATTCGTAGTGTGC	60.037	20	261
839	1	p2	(GA)18	36	641	676	TCTGCCACCAAATACGACCC	60.036	20	TAGTGTGCCCACGTCCTTTC	59.966	20	213
840	2	p2	(AC)6	12	877	888	TCTGCCACCAAATACGACCC	60.036	20	TAGTGTGCCCACGTCCTTTC	59.966	20	213
841	1	p1	(T)11	11	1544	1554	TTGGCTCGTTTCAGCAATGC	60.039	20	GCAGAAGAAGAGCCTGCTCA	60.037	20	241
842	1	c	(GA)8taat(AG)14	48	1	48	TAGGTCCGTCAGTGTTTGCC	59.966	20	ATGGTTGCCCTCACCAGAAG	59.961	20	253
843	2	p1	(T)10	10	2813	2822	TAGGTCCGTCAGTGTTTGCC	59.966	20	ATGGTTGCCCTCACCAGAAG	59.961	20	253
844	1	p1	(T)11	11	640	650	CCTCTCTCCCCTTCGTCTCA	60.034	20	GAGGCAGCAAGGTTGAGGAT	60.035	20	160
845	1	p3	(AGG)6	18	4	21	GCTCTCACAACTGTCCGACA	59.968	20	AAGCGTTTCACCTTGCGTTC	59.971	20	143
846	2	c	(CCT)9cataacaccaccaccctcccttccaggtgactacttagtgggccccccacc(CT)6	90	203	292	GCTCTCACAACTGTCCGACA	59.968	20	AAGCGTTTCACCTTGCGTTC	59.971	20	143
847	3	p4	(TTTC)7	28	1596	1623	GCTCTCACAACTGTCCGACA	59.968	20	AAGCGTTTCACCTTGCGTTC	59.971	20	143
848	1	p3	(CAC)5	15	190	204	TCGTCAATCCGATAGCGTGG	59.97	20	TGATGGTAAGGCAGTGCTGG	60.035	20	234
849	1	p4	(TTCT)7	28	783	810	CCTACTCCTCCCCTGAGCTT	60.032	20	TCTAGGCTGCCTCCTCCATT	60.031	20	255
850	1	p1	(T)11	11	234	244	GTTGGTCTGGTGCAAGGACT	60.179	20	CTCTTGGGACATGCATGACCT	60.065	21	100
851	1	p1	(T)10	10	3835	3844	ATCGGTTGGAAGAGGCGTTT	59.964	20	TCGGCTCTGAGAACCAAACC	59.965	20	180
852	1	p1	(A)14	14	85	98	TGACGACACTGACAGTTCCG	59.97	20	TTATTCCCTCTCTCCGGCCA	60.032	20	270
853	1	p2	(CT)7	14	56	69	ACCGCTTTCTCCTCTCTCCT	59.96	20	GTGGGGATTAGGGTTTGGGG	60.033	20	160
854	1	p1	(A)10	10	10	19	CGAACTGTCGCAACAACATTCT	60.033	22	GTATTAGGGTGTCGGCCGAG	59.968	20	141
855	1	p1	(T)10	10	75	84	ATTTCCCCCATTTCGTCCCC	60.033	20	TCCTACTGGTCGCAGCTAGT	60.034	20	232
856	1	p1	(T)12	12	84	95	TGTGTCAGTTGGTGGCATGT	60.107	20	GGCGTGCTTTCTCTCCTACA	59.753	20	205
857	1	p1	(A)10	10	369	378	TTGTGCGATGCTTCCCGTAT	60.108	20	GATGCCAAAGTGCCATCGTC	59.901	20	141
858	1	p1	(T)14	14	1	14	GCTCCCTGTGCATGAGCTTA	60.108	20	CCATCAGTGCCAGGTCAACT	59.963	20	226
859	2	p2	(AG)6	12	674	685	GCTCCCTGTGCATGAGCTTA	60.108	20	CCATCAGTGCCAGGTCAACT	59.963	20	226
860	1	p2	(CT)9	18	155	172	GTACCGTCGACCCCTTAACC	59.827	20	CTCGAGGAGAAGGTCGAACG	59.903	20	150
861	1	p2	(TC)6	12	46	57	CGAGGTCGACAAGTTCACCA	59.968	20	ATTCAGCAGCAGCACCTCAT	60.034	20	175
862	1	p1	(T)10	10	79	88	TAGAAGAGGAGGGCTTCGCT	60.033	20	GGCCCATCCCAACCATAACA	60.033	20	203
863	1	p1	(A)10	10	1373	1382	GGAACGCCTGTAGGATAGCC	59.966	20	AAGAGCGGCCACAATCTCAA	59.963	20	144
864	1	p2	(TC)6	12	884	895	GGTCCGTAAAAGCGAGGTGA	60.038	20	CGACAACCTTGAGCTAGCCA	60.037	20	168
865	1	p3	(TGG)5	15	855	869	AACCCCAAAACCCACCATGT	60.031	20	GGATAGTTCCGTCGCTGAGG	59.969	20	110
866	1	c	(A)10cactttttttttgtgc(T)11	37	823	859	CTGACGGTGTGGAGGAAGTC	60.038	20	AGTGCAGGATGTTGACGTGT	59.893	20	259
867	1	p3	(GCT)7	21	141	161	AATTGTGGAGGGGCTGCTAC	60.034	20	GCCGATGCTGTTGTCGAATC	59.973	20	138
868	1	p3	(GAA)7	21	512	532	AGGAGAGAGAGGGAGTGCAG	60.033	20	GGAGTGAACACTGCTGACGA	59.968	20	174
869	2	p5	(TTTAG)5	25	792	816	AGGAGAGAGAGGGAGTGCAG	60.033	20	GGAGTGAACACTGCTGACGA	59.968	20	174
870	1	p3	(GAG)6	18	9	26	GGATTTCCACTGTGCGGAGA	60.036	20	CACTGTCATCGCTGTCCTGT	60.038	20	112
871	1	p2	(CA)6	12	196	207	GTGGGCACATCTCCTTGACA	59.963	20	AAACCACTGATTCCGGGGAC	59.962	20	128
872	1	p1	(T)11	11	1002	1012	GTGGATAGCGCAGTGTACGA	59.9	20	TATTCGGAACATAGCCCGCC	59.966	20	121
873	1	p1	(T)10	10	624	633	CGGACGAAGACGACGATGAT	59.972	20	AACACATCAGCCCGACACAT	59.963	20	229
874	1	p1	(A)10	10	334	343	ATCCTTACTCCTGCCACCCT	59.955	20	GCGAACGTTTGCATTCCTCA	59.763	20	124
875	1	p1	(T)10	10	498	507	TGGTTTCCTTCCGAGCAACA	59.818	20	GCTGTGGGCAAAGGAGAAGA	60.251	20	236
876	1	p2	(TC)8	16	167	182	TCTCCTCTCTCTCGAGCGAG	59.896	20	TGAGGGGTCTGAGGGTCAAA	60.105	20	264
877	2	p3	(GCG)5	15	504	518	TCTCCTCTCTCTCGAGCGAG	59.896	20	TGAGGGGTCTGAGGGTCAAA	60.105	20	264
878	1	p2	(CT)19	38	175	212	ACCATGATCTGATCACTGTGCA	59.762	22	TGTGCAAAGTGGGGAAACAA	58.438	20	134
879	1	p3	(TCA)5	15	204	218	CCCTCCCCTCAGATCTCCAA	60.031	20	GTCGAATAGAGGGTCTGGCG	59.969	20	200
880	1	p1	(A)11	11	315	325	AACAAGTGTGTTGTGGGGGT	59.96	20	GCCTTAGAGGACCGGAATGG	59.893	20	155
881	1	p2	(CA)10	20	634	653	GCAACCCATCTGACGCAATC	59.901	20	ACCGGGCGGCTGATTATTAG	59.965	20	210
882	1	p3	(CCG)5	15	185	199	AAGTACTCGTCTCCTCCCCC	60.033	20	GGAGGAGGAGGTGAGCTGTA	60.033	20	146
883	2	p3	(CCA)5	15	425	439	AAGTACTCGTCTCCTCCCCC	60.033	20	GGAGGAGGAGGTGAGCTGTA	60.033	20	146
884	1	p1	(T)10	10	590	599	ATGACAAGCCGTCTTCTGCA	59.965	20	TCCTTTGCATGTAGCTGCGA	60.036	20	194
885	1	p1	(T)13	13	105	117	CTCCTTCTTGGGTTGGGGTC	59.962	20	CCTCGACAGGTTGACCATCC	60.108	20	103
886	1	p2	(GA)12	24	13	36	GGCGAAAGACCAAGGTCAGA	59.965	20	TCGGCGTCATCATCTGTAGC	59.969	20	176
887	1	p1	(A)11	11	13	23	ATGCCACTCTGCTCAGAACC	60.036	20	CTTCAGTAGCAGCCCGAACA	60.037	20	117
888	1	p1	(T)12	12	325	336	TTAGCTCTCACTTGACGCGG	60.109	20	GGGCTATGAGATCTGGACGC	60.038	20	164
889	1	p3	(GAT)5	15	693	707	TCAGATGATGATGGCCGAGC	59.966	20	CGACGGCTTATCGGAGAACA	59.9	20	247
890	1	p2	(GT)7	14	111	124	CCATGCAGTGTGTGTGTGTG	59.97	20	TGCTATTTGCGTGCCACATG	59.829	20	121
891	2	p2	(GT)6	12	256	267	CCATGCAGTGTGTGTGTGTG	59.97	20	TGCTATTTGCGTGCCACATG	59.829	20	121
892	1	p2	(CT)10	20	447	466	GGTCCCTTTGGTTAGCTGTCA	59.927	21	GGAGCGAGCGAAAGAGAAGA	59.829	20	169
893	1	p1	(T)12	12	53	64	TTCTTGAAGGGAGCGTGGTC	59.965	20	CCCTCTTCGCCCTCAAACTT	59.963	20	175
894	1	p1	(T)10	10	609	618	GTTTGCATGGCCCCAAAGAG	60.037	20	ACCCCATTTGCTCTGCCATT	60.252	20	218
895	1	p1	(A)12	12	848	859	ACCGACGTCACAAGACAGAC	59.97	20	CACGGTCAAGTCGGTTGGTA	59.968	20	174
896	1	p1	(T)11	11	331	341	TCCGAGATGTCTCAGTGGGT	59.96	20	ATTGGGGTGGTAATGGGCTG	60.032	20	111
897	1	p1	(T)14	14	913	926	CCTCTGCTGGAGTGCAAAGA	59.964	20	ACAGCTGCCTTCTTCTCACC	59.964	20	213
898	2	p1	(A)10	10	1330	1339	CCTCTGCTGGAGTGCAAAGA	59.964	20	ACAGCTGCCTTCTTCTCACC	59.964	20	213
899	1	p3	(TCC)7	21	121	141	GCCTCGCATTCTCCTCTCTC	59.968	20	CGCAGGACTTGAGGACAGAG	60.109	20	171
900	1	p1	(T)10	10	785	794	AAAAGGGGAGGGTGTGATGC	60.252	20	TAAGCATGACAACGGGGGAC	60.036	20	105
901	1	p3	(CAG)5	15	301	315	GCCAAAACAGCTCCCCCTAT	60.033	20	ATTGGAGGAGGAGGAGTCCC	60.031	20	242
902	1	p1	(T)10	10	27	36	TCGTTCAACCCGTTTTTGCA	59.191	20	GCCCAAGCCTTCAACTCCTT	60.541	20	110
903	2	p1	(T)10	10	187	196	TCGTTCAACCCGTTTTTGCA	59.191	20	GCCCAAGCCTTCAACTCCTT	60.541	20	110
904	1	p3	(GGC)5	15	274	288	CTGCTTACAACGCCTGCTTG	60.11	20	CCTCTGCAATCCTCACTGCA	60.036	20	268
905	1	p2	(AG)23	46	2	47	GCAACCAAACAGAGCCCAAG	59.967	20	TAACCCGGCACAAGTGGATC	60.036	20	183
906	1	c	(TAT)6(TGT)5	33	33	65	GTTGGGGGACATTCAGACCA	59.596	20	CCTCTTCTTTCGCCTCTGCA	60.037	20	204
907	1	p1	(T)10	10	45	54	GAGGAAGTGGAGAGGTCCCT	59.958	20	TGAAGCACAGGAAAGAGGCA	59.526	20	259
908	1	p2	(TC)7	14	46	59	GAACTCCCTCCTCTTTGCCC	60.035	20	AGGACCAGGGGAGAGTGATC	60.032	20	270
909	1	p1	(A)12	12	174	185	AGCACCTCATTGTTCTGCTCA	59.927	21	GGTGGTGGTCCTTCGAAGAA	59.605	20	112
910	1	p1	(T)13	13	530	542	ACGAATCTGACCTCCCGAGA	60.034	20	GGTCCACTTCCAAGGGCAAT	60.252	20	179
911	1	c	(TC)9catttgtctctgacttttcttttctttttttatgtacatattgtgtcttaattgagagattaaggtggcttgtgcctttctggtga(AT)7(AG)6	130	281	410	GGAGGTGGAGGATGAGAGGT	60.032	20	CATCAGAGGCAGCAACTCCA	60.036	20	161
912	1	p1	(A)10	10	242	251	TAAGCCAAGAGCCGAAGCAA	59.964	20	TGCCAAACTACAGCCCTGTT	59.815	20	166
913	1	p2	(GT)6	12	432	443	TCCTCTCGACCTCTCCGATC	59.893	20	GCTCGGTCGGAGAAGAACAA	60.039	20	236
914	1	p1	(A)11	11	51	61	ACCTTTGCTGAGGGATGCTC	60.035	20	GCTGCTGAGAAGACCACTGT	59.965	20	220
915	1	p1	(T)10	10	349	358	TGGCACACGAAATTGGGAGA	59.89	20	CGCAATCCGACCAACTCCTT	60.674	20	224
916	1	p1	(T)10	10	621	630	AGCTGCATTGGTTTGCGAAG	60.039	20	ACCCCTTCGTGGTGAATTGG	60.251	20	227
917	1	p1	(T)10	10	1	10	GTGGGAAGTGGCCTTGGTTA	59.888	20	GCGCATTTGGTGTCCATCAC	60.457	20	226
918	1	p2	(CT)10	20	110	129	GTGTTCAGATGGGTGTGGCT	60.251	20	TGGCCATCACATTTGGGTTTG	59.653	21	263
919	1	p1	(A)10	10	35	44	CCGTGGGGATCGAGAATCAA	59.536	20	CATCACACAGGGGGTCAGTC	60.036	20	219
920	1	p1	(T)10	10	291	300	AGTTCGGGCAATGCAAACAT	59.032	20	TGGGGTGCTCTGCAAAATGA	60.179	20	130
921	1	p3	(GAC)5	15	81	95	GAGGGTCACAGAGGAGGCTA	60.033	20	AAGCACATGATCACCGCTCA	60.036	20	239
922	1	p1	(A)10	10	8	17	ACCCTCCTGCAAGCAGAATC	60.035	20	CGTCTCCTCGTGTTTAGCGA	59.833	20	125
923	1	p1	(A)12	12	7	18	AGGAGGAGTGCTGTAGAGGG	60.033	20	ACATGGCCTTGCAAGCTTTG	59.966	20	117
924	1	p2	(CT)8	16	35	50	ACACCGGAGCAACTTCAGAG	59.966	20	GCCCGACCTTGGTATAACCC	60.179	20	149
925	1	c	(AG)13tgagtgtgtgtactgtgtaagcttcacccattaccattctcgacctatttttactgctcctggggtcttcacagtctcccatatctgagaga(AG)7	132	55	186	GAGCTGTTGTTTCGCTTGCA	59.971	20	GCTTCTCCATCTCCTCGTCG	59.97	20	131
926	1	p2	(AG)8	16	75	90	ACGAGGAGATGGAGAAGCCT	60.033	20	CGCCGAAACCAAATCAGCAA	60.04	20	263
927	2	c	(AG)6aaagaagaagaagacgacgaagacagaagctagcaagctaagaacagaag(A)11	73	200	272	ACGAGGAGATGGAGAAGCCT	60.033	20	CGCCGAAACCAAATCAGCAA	60.04	20	263
928	1	p3	(GCA)5	15	925	939	AGCATGAGACCTGTTGGAGC	60.036	20	TAGGGATTGCTCTGGCCTCT	60.031	20	274
929	1	p1	(T)11	11	2011	2021	GGCGATAAGGGTTCGGAGAG	59.968	20	CGTCCCCGTCTTCACAAAGA	59.967	20	111
930	1	p1	(A)12	12	44	55	GATCCCATCAATGCCGTTGC	59.969	20	GACGAAGAACCGGGCTGTTA	60.038	20	199
931	1	p2	(AT)13	26	1	26	ACTTGCGCACAATTTGGCTA	59.042	20	AATGTTGTAGCCACGCCTGA	59.964	20	188
932	2	p1	(T)10	10	477	486	ACTTGCGCACAATTTGGCTA	59.042	20	AATGTTGTAGCCACGCCTGA	59.964	20	188
933	1	p1	(A)12	12	18	29	GCCGAGTGAGTCTGTGAACA	59.968	20	TTGAACTGCATTTGTGGCCG	59.968	20	198
934	1	p1	(A)10	10	1	10	TATCTGGTGCTGGAGTCGGA	60.034	20	CCCTGGAAGCCCATTTGGAT	60.032	20	276
935	1	p1	(A)11	11	1	11	GCCCTACTCCAACTTCGCTT	60.036	20	CTGTTTCTGCAGCTACCCCA	59.963	20	158
936	1	p2	(GA)6	12	1	12	GGCATAAAACGGACGGCCTA	60.462	20	TCCGCTCCGTTGAAGTTGAT	59.68	20	278
937	1	p2	(TA)6	12	22	33	AGCACCCCGGCTCTAATCTA	60.106	20	GGGGCTCCTAGGGTTCAAAC	60.034	20	146
938	1	p2	(CT)10	20	8	27	GCCGGTGGAGAATCTCTACG	59.969	20	GTGACCGTGCCTTGATGAGA	60.037	20	183
939	1	p1	(T)15	15	643	657	GATAATGGGAAGGGGGCGAG	59.963	20	GGGGAGGGGGAAAGAATTGG	60.032	20	212
940	1	p2	(TC)15	30	72	101	AGTTCGAAGATGGGGCTTGG	60.035	20	GTTGCCCTGTCATGCTCTCT	60.036	20	173
941	1	p2	(TC)8	16	1	16	ATCTCCCCGTCACCTACCTC	60.106	20	TGGGGTGGGAGTAATGGACT	59.88	20	196
942	1	p2	(TC)7	14	58	71	CCTGCTACCTTCACTGCCAA	59.963	20	CGATAAGCCTTCCTCGTCCC	59.968	20	179
943	1	p2	(TC)6	12	38	49	CTGCTGTTCATCCTCCTGCA	60.036	20	CTGTGTGGCGTCTTCCCATA	59.751	20	168
944	1	p5	(AATCC)5	25	45	69	GCGTTGTCTCTTCGAATCGC	59.976	20	GCAACGAACGACGAAACCAA	59.973	20	152
945	1	p1	(T)13	13	1847	1859	TTCGCTACTTCCCTGCAGTG	60.037	20	AGGGGCATGCATGATTTCCA	60.032	20	231
946	1	p1	(T)10	10	497	506	GTCCTGAGTGCCAGACAGAC	60.038	20	GGCTGAGATTCCTTGGCCTT	60.034	20	251
947	1	p3	(GAA)7	21	46	66	CTGGGGAGGACGTCATTGAG	59.823	20	GCACTTGATGGGCGTGATTC	59.901	20	215
948	1	p3	(GCA)5	15	62	76	GCACGGTGAGGTTGTCTACA	59.967	20	TGTGTCACCAGATGCCACTC	59.965	20	277
949	2	p1	(A)12	12	836	847	GCACGGTGAGGTTGTCTACA	59.967	20	TGTGTCACCAGATGCCACTC	59.965	20	277
950	1	p3	(CCG)5	15	78	92	CCTACACGAGCTTCCCGATC	59.969	20	AGGCAGCACTTGATGACGAA	59.965	20	100
951	1	p1	(T)10	10	2325	2334	CCCTGCTCCCTGTTTGAACT	59.889	20	TCTGCACTTCGGCACTTGAT	59.965	20	169
952	1	p1	(A)15	15	1	15	ACTGCCCTTAAACCTCCTGC	59.962	20	CGTTGGGCAAGGCAAATGAA	59.967	20	259
953	1	p2	(TC)11	22	337	358	AAACCCTAACAGCTCTCCGC	60.036	20	CTGATCACCGCCTTGAGGAG	60.179	20	133
954	2	p2	(TC)14	28	501	528	AAACCCTAACAGCTCTCCGC	60.036	20	CTGATCACCGCCTTGAGGAG	60.179	20	133
955	1	p3	(CTG)5	15	878	892	AGCTCATGTGGCTTCAGCAT	60.034	20	TCAACAGCAGACGGTGAGAC	59.968	20	258
956	1	c	(TC)6gactctcaaaaaagtccagaggagagagaagagaagcagcccaagagccgaggg(GA)9	84	44	127	TAGGGAAGATGCGGAAGGGA	60.032	20	ATTATCGACCTTCGGCGACC	59.968	20	178
957	2	p3	(GAA)7	21	250	270	TAGGGAAGATGCGGAAGGGA	60.032	20	ATTATCGACCTTCGGCGACC	59.968	20	178
958	3	p1	(T)13	13	1469	1481	TAGGGAAGATGCGGAAGGGA	60.032	20	ATTATCGACCTTCGGCGACC	59.968	20	178
959	1	p1	(A)15	15	1486	1500	TAACCCCAATCCCAATGCCC	60.032	20	TCACGCCAATCTCCTGAACC	60.036	20	219
960	1	p1	(A)10	10	152	161	GGAGCTCGATAAGGACCACG	59.969	20	CACTGCTGCACGACAAATCC	60.11	20	169
961	1	p1	(A)11	11	60	70	TAGGCTCTCTGCTTGTGCAC	60.037	20	CACAGTCCGTCAAGCCAGAA	60.25	20	174
962	2	p1	(T)10	10	753	762	TAGGCTCTCTGCTTGTGCAC	60.037	20	CACAGTCCGTCAAGCCAGAA	60.25	20	174
963	1	p1	(T)13	13	2370	2382	TCGCGAAGTGATGGTTTCCA	59.966	20	AGTTCGGAGCTGCCTCTAGA	60.034	20	102
964	1	p1	(T)10	10	158	167	TTCCTCCCATGCTCTTGCTG	60.035	20	CCCGCATAGCATGAAACAGC	59.97	20	261
965	1	p2	(CT)6	12	9	20	AAGCGGCCTATAGTTACGGC	59.967	20	GAGGGGCATTCCGCATCATA	59.963	20	230
966	1	p1	(T)10	10	152	161	GTGTTGGGCACAGCAATTGT	59.895	20	CGACACCCTCAGACACAACA	59.896	20	220
967	1	p1	(T)10	10	1639	1648	GCATCACCGTCTCTCTGGTC	60.179	20	AGCAACAACAACACGGATGC	59.969	20	244
968	1	p1	(A)20	20	193	212	GTCCCTGGGGTTTGATGGAG	60.034	20	TTCTCACCGCTTCCTCCAAC	59.965	20	201
969	2	p3	(ATT)5	15	1733	1747	GTCCCTGGGGTTTGATGGAG	60.034	20	TTCTCACCGCTTCCTCCAAC	59.965	20	201
970	1	p2	(CT)11	22	30	51	TGCCTGTTCTTGGATCCACC	59.962	20	ATGGGTTCCTCACATGCTGG	60.034	20	236
971	2	p1	(T)10	10	1693	1702	TGCCTGTTCTTGGATCCACC	59.962	20	ATGGGTTCCTCACATGCTGG	60.034	20	236
972	1	c	(A)14cttcattttgcggatactaa(T)10	44	1766	1809	TTGCCCCAGAAGCGTGTAAT	59.962	20	CCCACAAACCTGCAAGCTTC	59.967	20	120
973	1	p1	(A)15	15	1	15	GTGTTCAAGGCGGAGTACCA	59.966	20	AGGCGGCGGAATAGAGAATG	59.966	20	174
974	2	p1	(T)10	10	1690	1699	GTGTTCAAGGCGGAGTACCA	59.966	20	AGGCGGCGGAATAGAGAATG	59.966	20	174
975	1	p2	(GA)15	30	85	114	TAAGCTCACCGAGGAGGACA	59.961	20	GAGTCAGGGCGATCTTCGAG	59.97	20	153
976	2	p3	(GCC)5	15	575	589	TAAGCTCACCGAGGAGGACA	59.961	20	GAGTCAGGGCGATCTTCGAG	59.97	20	153
977	1	c	(T)10aaactttaatttgggctttttctctcatgaagatgtaattaaagctttgtatgtgtaaataagagagagctgagtatgtgaactttttattattataaa(T)10	119	877	995	GACCAGATCCGCTAACCCAG	59.895	20	GGCCATAGCAGAGATGCTGT	59.892	20	223
978	1	p1	(T)10	10	765	774	TCCGCTAACCCAGTAGTCCA	59.96	20	GAGATGCTGTGGGTCCTACG	59.897	20	206
979	1	p3	(ACC)6	18	304	321	CTTCCTCATCCACCCCAACC	60.034	20	GAGCCTCGATCTTGGAGCTC	59.968	20	207
980	2	p3	(ACC)5	15	461	475	CTTCCTCATCCACCCCAACC	60.034	20	GAGCCTCGATCTTGGAGCTC	59.968	20	207
981	1	p2	(GT)6	12	677	688	AAGATCCCGGTCCTCATCCA	60.031	20	GCCCTGGCATAAGGACACTT	60.034	20	122
982	1	p3	(GAA)5	15	82	96	CATTCTGGTGCATCATGGCG	59.97	20	CACCATCGCTGTCAACGTTG	60.111	20	255
983	1	p1	(T)10	10	174	183	TCCTTGGTTGTGCTCATCAGA	59.301	21	TCAAGGCCCATCTTGTTGCT	59.887	20	205
984	1	p3	(TTA)8	24	26	49	ATGCAACGAGATGGGCTTGA	60.035	20	TCCATTGGCAGCAACGAGAT	60.035	20	238
985	2	p1	(T)11	11	1131	1141	ATGCAACGAGATGGGCTTGA	60.035	20	TCCATTGGCAGCAACGAGAT	60.035	20	238
986	1	p2	(AG)14	28	23	50	TACCGCAAGAAGCAGCTCAA	59.965	20	TCAAGTGGACGAAGCACCTC	59.966	20	161
987	1	p2	(AG)6	12	40	51	CCCAGAAGCGATTGACCAGT	60.036	20	GAAGCTTTTTCCAGGCGCAA	59.968	20	142
988	1	p2	(AG)6	12	29	40	TGAGCCTCTGAGGGATGTGA	59.958	20	GCATTGTGATCACCGCCATC	59.97	20	119
989	1	p2	(TC)15	30	72	101	GATCAAGCCCCATTTCGTGC	59.899	20	GGCAGAGCTCAATGGCTACA	60.108	20	158
990	1	p2	(TC)16	32	101	132	CTGACCGAGCTCGAATCTCC	59.97	20	AGGGAGAGGGCATCTGTGAT	60.03	20	151
991	1	c	(CT)6cgctcctctctcgtggcggcgactcttgctcctatctctctcgactctctctcta(TC)10	87	40	126	AATTTCGTGGGCCACAAACG	59.969	20	CTCGATCTTCTGCCTCGTCC	59.97	20	170
992	1	p2	(TA)11	22	1403	1424	GAGGACGAGGAGGTTAGGGT	60.033	20	GGCCGAAACCAAACCGAAAA	59.897	20	189
993	1	p1	(A)10	10	1392	1401	CCTTTTTGCTCGCGGAACAA	59.97	20	GGCGCCCTTACCTGTAGATC	59.966	20	130
994	1	c	(T)13cttataa(T)11	31	2341	2371	GTTACAGAGGCCGTTGTGGA	59.966	20	GCATATGACTGCACGCAAGG	59.971	20	212
995	1	p3	(CTC)5	15	95	109	TACTGGCCGCACTACGTTTT	59.966	20	GAGTTGACCCTTCTTGCGGA	59.965	20	108
996	1	c	(CT)8ataaactctcccaagcaagatcccatctttctctttaaaa(AAG)5	71	126	196	CGATGAGCTGATGAGGGGTC	59.967	20	ATCGGACGGAATGACGATGG	59.968	20	145
997	1	p3	(GAC)5	15	2385	2399	AGGGGAAGAGGCTCTAGTGG	60.032	20	TTCCCCTTCCTCTAGGAGCC	60.031	20	247
998	1	p1	(T)10	10	283	292	GCTTCCGCACTCTGTCTCTT	60.038	20	ATAATGTAACGCCCCACCCG	60.179	20	125
999	1	p1	(T)10	10	1350	1359	ACAGATGAGGTGCAAGGCTC	60.036	20	CATATGACGGCAGCGGATCT	60.038	20	114
1000	1	p1	(T)11	11	169	179	TGGACTGGAAGCACATGACA	59.236	20	ATGCAAACAACACGGGCATT	59.608	20	126
1001	1	p3	(AGC)5	15	534	548	TGACCTTCCGACAACTGCTC	59.966	20	CGCAGGACATCATCTCCTCC	59.967	20	203
1002	1	p1	(A)16	16	1329	1344	AGATGGCTGGTTCGGTTCTG	60.036	20	TTCCCCAAGTTCGTCGGATG	60.037	20	162
1003	1	p2	(CT)11	22	49	70	CGATCTCGGCATTGAGAGCT	59.968	20	GCTGTCTTCTCGGTTCACCA	59.966	20	152
1004	1	p1	(A)11	11	422	432	ACTGATCGACGGGGCAAATT	60.035	20	GGTGAGAGGTGTTGCTTCGA	59.966	20	108
1005	1	p1	(T)10	10	2052	2061	GGCGGCATTTCCATGATGAC	59.969	20	GGCTTCATCGGTAGGTACGG	59.968	20	189
1006	1	p2	(AG)9	18	92	109	CATGTGGTTAGTCGGGCCTT	60.035	20	CACAACACCGACCCTGATGA	59.965	20	126
1007	1	p3	(CGA)5	15	442	456	CTCTGTCGCCCAATTTCCCT	60.035	20	TCTTGAGGTTCTTGCGGGAC	59.965	20	275
1008	1	p2	(GA)9	18	59	76	CTATAGGGCGGTCGGTTCAC	59.968	20	GACCAAGGGCTTCCGATGAA	60.035	20	105
1009	1	p1	(T)10	10	2	11	TCAGACAGGGCATCGTCCTA	60.034	20	CTCTGCAAGTCCTCGAGCAA	60.038	20	195
1010	2	p2	(TG)6	12	849	860	TCAGACAGGGCATCGTCCTA	60.034	20	CTCTGCAAGTCCTCGAGCAA	60.038	20	195
1011	1	p2	(CA)9	18	295	312	ATTCACAACCTTGAACGCGC	60.04	20	GTGTTCGTGTGTGCTGTGTC	59.974	20	100
1012	1	p1	(T)11	11	461	471	GCCCATAGCTCATGTGACCA	59.819	20	AGCTATGGGCATAAGACGCA	59.241	20	177
1013	1	p1	(A)10	10	509	518	GCAAACACCACCCACATGAC	59.968	20	TGTAAGTGGGTTGCTCGCAT	59.964	20	155
1014	1	p2	(TG)7	14	64	77	CTCTCATCCGCAGACTCGAC	59.971	20	CAGGAACACGAGAGGCATGT	60.037	20	155
1015	2	p6	(GCCGCG)5	30	284	313	CTCTCATCCGCAGACTCGAC	59.971	20	CAGGAACACGAGAGGCATGT	60.037	20	155
1016	1	p2	(AG)6	12	515	526	CGGTTGACCCCCACAGTATT	59.673	20	ACACGGTCACATCATCTCCG	59.827	20	106
1017	1	p2	(CT)8	16	141	156	CGCAAAGCCCTTGTCTTTCC	60.039	20	TCGTCGTCGATGATGCTCTC	59.695	20	134
1018	1	p2	(GA)10	20	22	41	CGTGGATATCTCGGGCCTTC	60.038	20	CCTTGTCAGCCCAAACGTTG	59.969	20	206
1019	1	p2	(TA)6	12	373	384	CGACCGCTGTACTGCAGTAA	60.109	20	TGGTAATGAAGATCGTGTCTGTGA	59.78	24	271
1020	1	p1	(A)11	11	272	282	CGTCACACCAACATCCCTGA	59.965	20	CGATGTGTCGGCTGCTCTAT	59.969	20	119
1021	1	p1	(A)11	11	4	14	TTGAACCCGACGTGTCTCAG	59.968	20	TATCAGTCGCGTCATGAGCC	59.969	20	221
1022	1	p1	(T)10	10	516	525	ACCATCAGAACTCCAGCAGC	60.036	20	GGTGACCTTCTGCCTCTTCC	60.036	20	136
1023	1	p4	(AAAT)5	20	225	244	TCCTCCATCTGCTCTTCCCA	59.957	20	ATTCGCCAAGGCTTGCTTTC	59.755	20	105
1024	1	p3	(AGA)5	15	348	362	AGAAACCCTAGCCGTCTCCT	59.959	20	GATCGACGACCCTGGTGTTT	60.038	20	145
1025	1	p2	(AC)7	14	197	210	TACCCCTTCCCCCAGACAAA	60.104	20	TGTGCAGAGAGACAAGGCAA	59.531	20	101
1026	1	p1	(A)13	13	2	14	CACATCTTTGCTCGACGCTG	59.906	20	GTTTCACGAGGAAGCCGAGA	60.039	20	245
1027	1	p3	(GAA)6	18	280	297	CACCAACAACAGCGAATCGG	60.11	20	GACCTGCAGCTTCGTCTTCT	60.038	20	103
1028	2	p1	(T)13	13	754	766	CACCAACAACAGCGAATCGG	60.11	20	GACCTGCAGCTTCGTCTTCT	60.038	20	103
1029	1	p1	(T)10	10	485	494	GCAGAATGGCTGTTTGGGTC	59.755	20	TGGGTTCCATAAAGCATAGTCGT	59.801	23	115
1030	1	p3	(TGC)5	15	273	287	TTGTGGTTTGCTTTACGGCG	59.97	20	GAGGTTCCCCTGCTTCACTC	60.036	20	104
1031	1	p1	(A)11	11	77	87	TCCTTCGCCACTGTCAAGAC	59.966	20	GGTCACAAAGAAAGGCTGCG	60.04	20	156
1032	1	p1	(A)12	12	1436	1447	AGCCTGGATAGCCACCCTTA	60.03	20	GTGCATCCTCGCTCTCTACC	59.969	20	199
1033	1	p2	(AC)8	16	506	521	TCCTGCGAACTCTGACCTTG	59.682	20	TGTGTGTGTGTGTGTACGGT	59.753	20	107
1034	1	p1	(T)10	10	1	10	TCATGACACCAATGGCTTTGC	59.727	21	TCAACAGGGCAGTGCATGAA	60.179	20	167
1035	1	p2	(AG)9	18	76	93	CCCTCCACCCGAAAAGGAAA	59.888	20	TGTTGCAGCCTTGGTCTCAT	59.889	20	117
1036	1	p3	(AAG)5	15	848	862	ACAGGGTTGGCATCATGAGG	60.034	20	CTTTCGGCAGGAGAACGAGT	60.038	20	251
1037	1	p1	(A)10	10	582	591	CTTCGCGTTGTGTTTCTGCT	59.695	20	AGCTGGGTTACTTGGAAGCC	59.962	20	237
1038	1	c	(TC)9tttcttctacactccgtatataaatactatgctctctcgtcatcgaatccactgttgaggctcagtttactttgctataatag(TAT)6	119	94	212	CAACTTCAGCCAACTTCGCC	60.04	20	ATCGACAAAGGCACCTCTGG	60.036	20	247
1039	1	p1	(T)10	10	664	673	GAGCTCGACAAACTGGTCCA	59.966	20	AGACCCCTCAGGCTCATGAT	60.03	20	164
1040	1	p3	(GCA)5	15	808	822	TGGGCTTTGCAAGGAGAGAG	59.963	20	ACTGCTCTTTCGACAGCCTC	60.038	20	228
1041	1	p2	(AT)6	12	162	173	TGATCGAAGCAGCAGCATCT	59.823	20	TATCCGTGTATGTGCTCCGC	59.968	20	129
1042	1	p2	(GA)6	12	1	12	TTGTGCTTGCTCTTCGAGGT	59.893	20	TTTGCTTGCGGCCTTCTTTC	59.968	20	162
1043	1	p2	(CT)7	14	6	19	GGCCTGGTCCGAGAAGAAAA	59.964	20	CGCCGGCGATCATTTTCTTC	60.316	20	102
1044	2	p3	(AGC)6	18	271	288	GGCCTGGTCCGAGAAGAAAA	59.964	20	CGCCGGCGATCATTTTCTTC	60.316	20	102
1045	1	p1	(A)11	11	152	162	CACGGCCTTTCTTCCTCACT	59.965	20	CGAAGAGCAACCCCTCCAAT	60.035	20	158
1046	1	p2	(GA)10	20	1	20	GTTCTTGTGTTGCTGGCTGG	59.969	20	TGCCAGTGAGAGCAGAACAG	59.966	20	237
1047	1	p1	(A)10	10	487	496	CCTTTGCACACGCTTGAGTC	60.041	20	GAAGCTTGCAGAGAGGGAGG	60.108	20	203
1048	1	p1	(A)18	18	151	168	CACCGCGATTTACACTGCAA	59.485	20	TTCGGCAAACATGGACTGGA	59.89	20	104
1049	1	p2	(AT)6	12	6	17	CTGCTTCTTGGGTTCCGGAT	60.035	20	CCGCCGTCACAGATAGGTAC	59.97	20	228
1050	1	p1	(T)10	10	3	12	TGTGGCAGGAGAACCTTCAC	59.891	20	GGCACAGCTGGTTCAGAAAT	58.749	20	205
1051	1	p3	(CTC)5	15	35	49	GCTTTCCGGGTCTTGAGTGA	59.965	20	CACAGAACTGGCAACCGTTG	59.971	20	123
1052	1	p1	(T)10	10	546	555	TGAGAGCCCATCCAAGCTTG	60.035	20	CACCAGCACCTTCATCTCGT	60.037	20	136
1053	1	p3	(CCT)6	18	161	178	CTCTCTTCGATGGCATCCCC	59.965	20	GGATACTCTCGAGCTTGGCC	59.967	20	247
1054	1	p1	(A)16	16	1	16	CCTGTGACCTCTGCTGACTG	60.038	20	CAACAGCCTGAGAAGAGCCA	59.964	20	144
1055	2	p1	(T)10	10	667	676	CCTGTGACCTCTGCTGACTG	60.038	20	CAACAGCCTGAGAAGAGCCA	59.964	20	144
1056	3	p1	(A)10	10	802	811	CCTGTGACCTCTGCTGACTG	60.038	20	CAACAGCCTGAGAAGAGCCA	59.964	20	144
1057	1	p1	(T)11	11	1	11	TACCCAACTCAACCCACGTG	59.893	20	GTGTCCACACTTCACAGCCT	60.179	20	124
1058	1	p3	(GTA)5	15	227	241	GTAGCTCATCCGCCTGAGTC	59.969	20	CTCACGAACAAGCAACGGAC	59.768	20	155
1059	1	p1	(A)11	11	284	294	ACTGTTTGGGATGGTGACCA	59.15	20	ACACCATCCAATCTGCACAT	57.48	20	103
1060	1	p2	(TC)9	18	506	523	AGCCCTTACCCTAACCCGAT	60.03	20	TGGCAGTTTGATCACGGTGA	59.892	20	189
1061	1	p2	(AG)14	28	1	28	GGTGATGTGTGGGAGCTCTT	59.674	20	CCGCTCCCTTTGGTTTGAAG	59.402	20	106
1062	1	p3	(TAT)5	15	94	108	TTTTGCAGCTTTTCCGAGCC	59.968	20	GTATCAACGGGTCGGGTCTG	60.179	20	103
1063	1	p1	(T)10	10	360	369	TTGTCAGCTTACGAGGCACC	60.32	20	AGGAAGACACATGAACGGACA	59.308	21	105
1064	1	p2	(CT)6	12	12	23	GCCGTTCTCTCACTGGTCAA	59.966	20	ACTCCAGCTCCAGTCCTAGG	60.033	20	119
1065	2	p3	(GGC)5	15	136	150	GCCGTTCTCTCACTGGTCAA	59.966	20	ACTCCAGCTCCAGTCCTAGG	60.033	20	119
1066	1	p1	(T)11	11	1599	1609	CCAAATGTCGTTTGCCTGCA	59.968	20	TCATGCGGCCATGGTTAACT	60.035	20	115
1067	1	p2	(AG)6	12	70	81	TGCAGGATTTCAGGGCGAAT	60.034	20	CAAACTGATGATCGGCAGCG	59.973	20	162
1068	2	p3	(CTC)6	18	562	579	TGCAGGATTTCAGGGCGAAT	60.034	20	CAAACTGATGATCGGCAGCG	59.973	20	162
1069	3	p3	(GGT)6	18	1106	1123	TGCAGGATTTCAGGGCGAAT	60.034	20	CAAACTGATGATCGGCAGCG	59.973	20	162
1070	4	c	(CT)8g(CT)7	31	1472	1502	TGCAGGATTTCAGGGCGAAT	60.034	20	CAAACTGATGATCGGCAGCG	59.973	20	162
1071	1	p1	(T)12	12	1	12	TTGTCTTTCCCCTCGAAGCC	59.964	20	CCTCGAATCCTACGGGCTTC	59.968	20	248
1072	1	p1	(T)10	10	2214	2223	AGCTTCCGCCAACAGATTCA	59.963	20	TTCGCTGTCCTTCTGGAACC	59.965	20	167
1073	1	p2	(TC)15	30	1	30	AACACCCAGACTCAGCGAAG	59.966	20	TGGCCGAAAGTCAGCTTCAT	59.963	20	136
1074	1	p1	(T)10	10	307	316	GCCCCTCTGGTTTGACTCTT	59.598	20	ACGGCTTTTCATGAGCTCCA	59.963	20	188
1075	2	p2	(TC)10	20	496	515	GCCCCTCTGGTTTGACTCTT	59.598	20	ACGGCTTTTCATGAGCTCCA	59.963	20	188
1076	1	p5	(TCAAT)5	25	98	122	ACAATGGCGTCGTCTCTTGT	59.966	20	CGAACCCTAAGATCGGGCTC	59.968	20	161
1077	2	p3	(GGC)5	15	299	313	ACAATGGCGTCGTCTCTTGT	59.966	20	CGAACCCTAAGATCGGGCTC	59.968	20	161
1078	1	p1	(A)11	11	97	107	CAATGCTGGGTCTGCGATTG	59.9	20	ATCTTTGGGCTTGGACTCGG	60.035	20	203
1079	1	p1	(A)12	12	97	108	CACCGAAAACCCGCTCTACT	60.038	20	TATCGGCGCGACATTCTGAA	59.898	20	136
1080	1	p3	(CGC)6	18	367	384	ACACCAGAAACAGGAGCGAG	59.966	20	GCAGCGAAACCCCCAAATTT	59.965	20	256
1081	1	p1	(A)10	10	1337	1346	ACAGCAGCTGCACAACATTG	59.968	20	TGCCCATTGCTCCCATGATT	60.032	20	119
1082	1	p1	(C)17	17	1	17	TACAATGTTGACGGACCGGG	60.037	20	CGCCATCGGAGACATCATCA	59.967	20	128
1083	1	p1	(A)10	10	1083	1092	CGTTTTGGTTGCAAATCGCG	59.841	20	CCACCCATGTTCATCCGTGA	60.036	20	190
1084	1	p1	(T)10	10	2996	3005	CTCGCCGAGAAGAGATGCAT	59.968	20	AGCATCAAACTGCGACTGGA	59.965	20	165
1085	1	p1	(A)10	10	1517	1526	TCTCCCGTCACGCAATCAAA	59.966	20	GTTCGATACGCGTTTTCCCG	59.976	20	242
1086	1	p1	(A)11	11	3541	3551	CATCCATCTCCAGCGTCTCC	59.967	20	CGGTCGTTGAGGTTGGGTAA	59.966	20	109
1087	1	p3	(CCG)6	18	242	259	TGAAGAGTGGACGACGGTTG	59.968	20	TTATCATTCGCCTCCGCCTC	59.966	20	147
1088	1	p1	(A)10	10	5762	5771	AGAATGTCGCCTCAACTGCA	59.965	20	GTAATACCGCCTCGCATCCA	59.967	20	216
1089	1	p1	(T)10	10	19	28	TATGATGGGCCCCTTCTGGA	60.029	20	TTGCACAGGGTTAAGCCGAT	59.962	20	159
1090	1	p1	(A)18	18	32	49	TCTGCGCCTACTTAGACCCT	60.033	20	GAAGGTGGGGATGAAGGTGG	60.034	20	101
1091	1	c	(CT)8tcccccgctcctcatttgctttcttgctcctcctcttcattgaccggagaaaacgagcgcgaagggagtag(AGA)9	114	167	280	AGGATGGGTTTGCTGATGGG	60.033	20	TTTCCAGGAAGCAGGTCGTC	59.965	20	264
1092	1	p3	(CAG)5	15	37	51	CGACGGCGGGTTACTACTAC	59.972	20	CCACAGCTGGATTCCCACTT	59.961	20	105
1093	2	p3	(CAG)5	15	1463	1477	CGACGGCGGGTTACTACTAC	59.972	20	CCACAGCTGGATTCCCACTT	59.961	20	105
1094	1	p6	(CCGCCT)5	30	117	146	AGGCGAAGAATGGCGATCAA	60.108	20	TGGATGCTTTTCGCTGACCT	59.963	20	155
1095	1	p1	(T)11	11	1	11	CATGCTCTCTCCGGACATCC	59.967	20	AGCAAGATCCTGTTCAGGGC	60.035	20	129
1096	1	p2	(TC)7	14	44	57	CCCCTCAAAACCCATCCCTC	60.033	20	AACAAAGAGCAACCCACCCA	60.033	20	154
1097	2	p1	(A)10	10	336	345	CCCCTCAAAACCCATCCCTC	60.033	20	AACAAAGAGCAACCCACCCA	60.033	20	154
1098	3	p1	(T)17	17	567	583	CCCCTCAAAACCCATCCCTC	60.033	20	AACAAAGAGCAACCCACCCA	60.033	20	154
1099	1	p1	(A)20	20	21	40	TGCTCAACGGATGCTCCATT	60.035	20	CGTCACAGTTGCAATGCCAA	59.969	20	197
1100	2	p1	(T)11	11	1553	1563	TGCTCAACGGATGCTCCATT	60.035	20	CGTCACAGTTGCAATGCCAA	59.969	20	197
1101	1	p1	(A)12	12	1262	1273	TGAGATGTCCGGCAAAGGTC	60.036	20	CTCTGGGTCTACAGCCTTGC	60.108	20	176
1102	1	p1	(T)11	11	1718	1728	ATGTTGCTGATCGCCTGGAA	60.035	20	TTCTTCAACCTCTTCCCCGC	59.964	20	209
1103	1	p3	(TTC)5	15	65	79	AATGGGGGAGACGATGGAGA	60.031	20	GCGACCTCTCATCGAACGAT	59.97	20	140
1104	1	p2	(AC)6	12	1715	1726	TGGGTGGTACCTGTGTCAGA	60.105	20	GGAACTCATCCCAAGCGGAA	60.035	20	231
1105	1	p1	(T)17	17	2073	2089	AGCAGTTCCCTGACGTCAAG	59.966	20	AGTGAAGGTCGGAGCACTTG	59.966	20	176
1106	1	p2	(CT)6	12	214	225	AGAGGCGCGATTGAGTTCAA	60.037	20	TGGAAGGCCATCGGTAACAC	60.036	20	213
1107	1	p1	(A)10	10	32	41	GCTGCTCTTTATGAAGCCGC	59.971	20	AACACCGAAGACCGCAAGAT	59.965	20	105
1108	1	p3	(TGC)6	18	845	862	CAGCATCAAATCCGCTGCTC	59.971	20	ATTGGGGTTGGGATTGCGAT	60.032	20	111
1109	1	p1	(A)11	11	965	975	TTCCTAGCTGGCTTCAACGG	60.036	20	GTTGTTGGGCGGATGCTTTT	59.967	20	274
1110	1	p1	(T)11	11	392	402	TGTGTTGCCCACCTCAAAGT	60.034	20	ACTGCTACAATTCCACGCTCA	59.998	21	235
1111	1	p1	(T)10	10	1473	1482	AAGCAGAGCTGGATTGCCAT	60.033	20	AACGCCATCTTGACTCAGCA	59.965	20	125
1112	2	p2	(GA)6	12	1638	1649	AAGCAGAGCTGGATTGCCAT	60.033	20	AACGCCATCTTGACTCAGCA	59.965	20	125
1113	1	p2	(AG)6	12	272	283	CGTCCCCTCCTCCAACAAAA	59.89	20	CCCTTGCGCGAATAAAGACG	59.974	20	103
1114	1	p2	(CT)7	14	108	121	TCACTTGCCGTCCTGAAGAC	59.966	20	CGTGTGCTTCACAACCACAG	59.972	20	146
1115	1	p2	(CA)7	14	247	260	TCTGATGATCCGCACCGTTT	59.751	20	CTAGTTCTGGCCCACATGCA	60.035	20	237
1116	1	p1	(A)11	11	368	378	GCGGCTGTACAGGGTACAAT	60.108	20	GACCGGTTCCTAGGTGATCG	59.615	20	187
1117	1	c	(GA)7(AG)8	30	219	248	GACATCGGTGCAATCGCTTC	59.973	20	GGTCATGGAGTGCTCTTGCT	60.036	20	157
1118	1	p1	(A)11	11	1257	1267	AGCATCAGCCAGAAATGCCT	60.033	20	GTTGGCTGTAAGGTCCCCTC	60.035	20	201
1119	1	p3	(GGA)5	15	741	755	GTTTTCCTCTCCACCTCCGG	60.036	20	TGGACCAAGAGGAAACGTCG	59.967	20	130
1120	2	p1	(T)10	10	1442	1451	GTTTTCCTCTCCACCTCCGG	60.036	20	TGGACCAAGAGGAAACGTCG	59.967	20	130
1121	1	p1	(A)15	15	54	68	TGCTGGAGAGCCTAGGTGAT	60.032	20	GGATGAGTTCCCTTTCGGCA	60.035	20	177
1122	1	p3	(GAA)7	21	301	321	CAAGCATGAGTGGTCCCCAT	60.034	20	CCACAGTTACTCGTTGCCCT	59.965	20	143
1123	1	p1	(T)11	11	1	11	TCAAGCTGGCAATGCAAACC	59.966	20	AACATGAAGCCCAGCCTCTC	60.035	20	135
1124	2	p1	(T)10	10	326	335	TCAAGCTGGCAATGCAAACC	59.966	20	AACATGAAGCCCAGCCTCTC	60.035	20	135
1125	1	p2	(CA)6	12	986	997	CGTCAGCTTGTCCTCTTGGT	59.966	20	CTTACAACATCCGCCCACCT	60.035	20	145
1126	1	p3	(ACC)5	15	1354	1368	CGAAGAAACAAGCCGCACAA	59.971	20	GGCTGTGAAGTCCTTCCCTC	60.036	20	137
1127	1	p3	(CGG)5	15	138	152	AGGCTGAGGAGAATCGAGGT	60.033	20	GCTTCGAAACCGGCATCTTC	59.903	20	203
1128	2	p1	(T)10	10	3058	3067	AGGCTGAGGAGAATCGAGGT	60.033	20	GCTTCGAAACCGGCATCTTC	59.903	20	203
1129	1	p3	(TCC)6	18	128	145	CCCAGTCGCCTTTGAGATGT	60.036	20	GGAGGAGGAGGAGGAGGAAG	60.106	20	109
1130	1	p1	(T)10	10	1119	1128	ATCTCCCATGCCCTAGGGTT	60.029	20	TCCTCCTCTTCCGACCGAAT	60.033	20	180
1131	1	p1	(T)10	10	246	255	GCATGGCGGAACAAACCAAT	60.037	20	GATCAAGACATGCACGACGC	59.974	20	162
1132	1	p2	(CT)14	28	1	28	GGTGGTGGGGGTTCTATTGG	60.034	20	TCTCCTTCCTCAGCTCCCTC	60.033	20	164
1133	1	p3	(GAT)5	15	1280	1294	TGGTATGCGATCGGGGAATG	59.965	20	GTCAACTGGCGTCCACCATA	60.037	20	139
1134	1	p1	(A)10	10	1638	1647	GGGCTTGCAGATTCCTCAGT	60.035	20	AATGCTGGTTTTGGTGTCGC	59.968	20	280
1135	1	p3	(AGC)8	24	56	79	ACCTCATCATCGACGCCTTC	59.897	20	TTCCTGGAGCTCCGCTTTTT	59.89	20	103
1136	2	p3	(ATG)7	21	407	427	ACCTCATCATCGACGCCTTC	59.897	20	TTCCTGGAGCTCCGCTTTTT	59.89	20	103
1137	1	p3	(CCT)5	15	204	218	CCGTTTTCGCACCGATGATC	59.974	20	TGCAGCAACGCAGTCAGATA	60.037	20	118
1138	2	p1	(T)11	11	1269	1279	CCGTTTTCGCACCGATGATC	59.974	20	TGCAGCAACGCAGTCAGATA	60.037	20	118
1139	1	p1	(A)12	12	3	14	ACTTGAGCGGAAGGAACTCG	60.038	20	ACATTGGTGCAACTGGGTGA	60.106	20	231
1140	1	p2	(CA)6	12	3	14	TCCCAGTGCGTTCAGACTTC	59.966	20	CTGTGGGTCTCGGTCATCAG	59.826	20	184
1141	1	p2	(TA)6	12	739	750	CTATGGAGGTGGTGACGTGG	59.824	20	GCAGTAACATGGCGTTTGCA	60.04	20	120
1142	1	p1	(T)12	12	81	92	CTTCTCGCACCAAGCTTATGC	59.937	21	ACATCCTGCATGTAGGCCTC	59.528	20	141
1143	1	p2	(CT)17	34	110	143	TATCAGATCTCGAGTCGCGC	59.487	20	CTCGGATAATCCACCCTGGC	59.965	20	133
1144	1	p3	(TCC)5	15	12	26	CCCCAGCAATTCAGGATGGT	60.033	20	AGGGCTTAGCTGATGGGGTA	60.03	20	278
1145	1	p3	(TGA)8	24	925	948	AACCACATCCGCGAGTTCTT	59.965	20	CCGAGAACGAGTAGATGGCC	59.969	20	116
1146	1	p1	(A)11	11	2	12	TCTCTCGTATGAAGACGCGC	59.972	20	TTTTGGACCGATGCTCCCTC	60.035	20	242
1147	1	p2	(TA)8	16	723	738	ACCCCGCCCTAAAATTCCAG	60.034	20	GAGGCGGAGAGATTGACGAG	59.97	20	267
1148	1	p1	(A)15	15	1	15	CATTCGTCAACTCCGAGGCT	60.109	20	GAAGGAGAAGACGAGAGCGG	59.9	20	149
1149	1	p2	(CT)10	20	87	106	TGAGTCGTGCCTTCCCTTTC	59.965	20	CCAATTTCCCGTCGATCCGA	60.179	20	168
1150	1	c	(AG)9aataagaatttagagagagaaagagagaaattttctttcaagattt(AG)9	82	5	86	GGAAGAGGGAAAGGTGGCTC	60.035	20	CACAAGCCCAAAAAGCCCAA	59.82	20	108
1151	1	p3	(CGG)5	15	98	112	AGGTCACCTGCTGCTTCTTC	59.964	20	GGGTTGGACACGTAGCAGAA	59.966	20	136
1152	1	p1	(A)23	23	1	23	CCGAGGTTTACCCGCTCTTT	60.037	20	CTCCCCCTCCGCAAAATTCT	60.034	20	149
1153	2	p2	(TC)6	12	180	191	CCGAGGTTTACCCGCTCTTT	60.037	20	CTCCCCCTCCGCAAAATTCT	60.034	20	149
1154	1	p1	(A)12	12	1	12	CTCATTTGACCCTTTGGCGC	60.109	20	TCGACATGATGGCTATTGGGA	58.954	21	255
1155	1	p1	(T)11	11	6	16	GATCGATCAAACCAGGCGGA	60.179	20	TTCTGATTGGCGCTCCATGT	60.035	20	135
1156	1	p1	(T)10	10	48	57	TACCGAGGAGTGGACTACCA	59.006	20	AAGCCCGTAACCACATCCAG	60.035	20	127
1157	2	p1	(A)12	12	193	204	TACCGAGGAGTGGACTACCA	59.006	20	AAGCCCGTAACCACATCCAG	60.035	20	127
1158	1	p1	(T)10	10	575	584	CGCCATCGACGATCTCTCAA	59.971	20	CCCATTCTCCCTGCACACTT	59.961	20	218
1159	1	c	(CT)6ccctcataatctcattaatcgtttcacgtgcttcgttcacagtcatctcttctcagtcccag(TC)7	88	44	131	TCCGGTTCTTGGATTGGCTC	60.035	20	TCCTGGCCTGAATATGGGGA	60.029	20	112
1160	1	p1	(A)11	11	10	20	TTCGCGATGCTAAGCAATGC	59.972	20	GGTGACCACGTGCAGAAAAC	59.971	20	252
1161	1	p3	(GAG)5	15	944	958	AAAACCATGCTGCAGCTGTG	59.967	20	GTGTTGGAGGGGCTATTGCT	60.034	20	191
1162	1	p1	(T)14	14	446	459	TCTGGAGGGTTCCCTATGCA	59.956	20	GCCATTGGATAGCCATTCCG	59.116	20	226
1163	1	p1	(A)10	10	3	12	GGGACGACCAGCGATCTAAC	60.249	20	GAAGAAGCAGAGATCGCCGA	59.899	20	107
1164	1	p2	(AC)6	12	364	375	GACTTGGAAGCTGGATTTGCC	59.797	21	GTGTGGATTGAGGTGGTGGT	59.89	20	255
1165	1	p1	(A)13	13	824	836	TTGTGGGCAAGGTGTTGGAT	60.106	20	GGGGGCAGATGAGTCAGAAG	59.82	20	103
1166	1	p1	(A)11	11	17	27	CAAGCGAAATCGAGCGTGAG	59.976	20	ACCCGACCTCTTGATCTCGA	60.034	20	171
1167	1	c	(AG)11gg(GA)6	36	3	38	GCCGGGGTTATTGTGGAAGA	60.035	20	CCGAAGAACTGGCTGACGAT	60.109	20	149
1168	1	p1	(T)16	16	1	16	TTCTCGCGCTCCATCTCATC	59.969	20	TCACTGACAAGACACGCTCC	59.968	20	208
1169	1	p4	(GAAA)5	20	258	277	TGTATGTCGGCAGGCAGAAA	59.677	20	ACCGAACCTCCCACCTAAGA	59.884	20	112
1170	1	p1	(T)10	10	258	267	TCCACAACGTCTTGAGCTCC	59.966	20	CAGTTGGTCTAGGCAGTGGG	60.036	20	273
1171	1	p1	(T)11	11	651	661	TACGATGGCATAGAGGGGCT	60.179	20	CCCCCGGCGTTCCATTAATA	59.891	20	101
1172	1	p1	(A)13	13	284	296	TCAGTCTTGGGATGCTTACGT	59.1	21	ACCGGCAGGAAAAACAAACG	59.898	20	211
1173	1	p3	(GGC)6	18	133	150	GTTCTGATGTCTCCACCGCA	60.037	20	AGGAAGTAGGGTTTGGTGCG	59.964	20	251
1174	1	p3	(CAA)5	15	368	382	GGGGACGCTGTCTCTTTTGA	59.965	20	AGGTCGTTGGATGCGTTGAT	60.036	20	175
1175	1	c	(GA)6at(GA)10	34	349	382	TGAGATGGGGTAAATGATGCC	57.772	21	TCCGCAAGCCTAGTCTCTCT	60.034	20	102
1176	1	p2	(AC)8	16	253	268	GGCAGCAAGTGGTGGAGTAT	60.035	20	AGAGAGGCACGGTTTAACGG	60.038	20	142
1177	1	p3	(AGA)6	18	29	46	CGAGGAAGAACCAGCACCTT	59.965	20	GGTAGCACCCAACCAGGAAA	59.888	20	270
1178	2	p3	(AAG)5	15	180	194	CGAGGAAGAACCAGCACCTT	59.965	20	GGTAGCACCCAACCAGGAAA	59.888	20	270
1179	1	p2	(TC)12	24	53	76	CTTCTAGCGGCTGACTCGAG	59.971	20	CGAGTGACGGTGGAGATAGC	59.97	20	150
1180	1	p1	(T)10	10	100	109	TTATTGGCCACCTGCAGAGG	60.034	20	GAAAACCGGAGTAAATGGCCG	59.868	21	203
1181	1	p1	(T)10	10	222	231	CTTCACATCGACACCCGTCA	60.039	20	GCTATGTGCCATGCTTCTGC	59.97	20	108
1182	1	p2	(AG)7	14	352	365	AGAGGTTCAACAGAAGCCCA	58.86	20	TTCGCTTTGATCCAGCTCCC	60.393	20	121
1183	1	p3	(GGC)5	15	32	46	TTCTCCCGTGGCACCTAAAC	59.964	20	CCCACATCTCTCACTCTGCC	59.822	20	122
1184	1	p2	(CA)6	12	50	61	GGGAGCAAACCTGTCCAGAA	59.89	20	TTGCGGCTGTTTATTGGTGC	60.039	20	127
1185	1	p3	(CAT)7	21	174	194	CCATCAGAGTCGTCGTCACC	60.179	20	AATGACGGCGATGACGAAGA	59.827	20	101
1186	1	c	(GCT)6actactactactggtagtgctgct(GCA)7	63	239	301	CGACCGAGACACTCACCAAA	59.968	20	TGAAAGCGAGCAAAAGTGGC	59.969	20	174
1187	1	p1	(T)10	10	315	324	CTTCGATCGAACGTCGCCTA	59.973	20	GATCGAGCTCAGATGGGGTG	59.967	20	114
1188	1	p1	(T)10	10	280	289	GGCTATTTTTGCCCGAGCTG	59.899	20	CGCATCTGATGGCAAAGACG	59.973	20	176
1189	1	p1	(A)10	10	1	10	TGAGGAGTTGTGCAGTCGTC	59.968	20	ACATCCCTGGTACTGCAAGC	60.035	20	279
1190	1	p2	(TC)12	24	92	115	CCTCTGATCCTCCTCCACCA	60.032	20	GCCCGAGTGGTAGAGAATCG	59.969	20	156
1191	1	p1	(T)10	10	2226	2235	AGTTCGGACCCGGATTTGTC	60.037	20	TCTCAACCATCGCCTCCAAC	60.036	20	126
1192	1	p2	(TC)8	16	29	44	TCCCGTAGTGGTTGTTGTCG	59.968	20	CTGCAGCTCCCAAACACAAC	59.969	20	118
1193	1	p2	(CT)17	34	161	194	CCACCAACATCACCTCTCCC	60.035	20	GCCTTCAAGGGTTCTGTCGA	59.965	20	251
1194	1	p3	(ATG)5	15	392	406	ACTTGAGGCGACGGACAAAA	60.179	20	CCACCTCCTTGGCTTTGCTA	59.962	20	265
1195	1	p1	(A)21	21	203	223	CAATGCGCTTGAGATTCGGG	59.971	20	ACGCATCCAAAACCGAGAGT	59.965	20	251
1196	1	p2	(TC)7	14	11	24	GAAGTGCAAATGGCTGGTGG	60.038	20	AAATCTGCTGCATCCCTCCC	60.106	20	122
1197	1	p2	(TC)10	20	57	76	TGCCGAATAGCTGCTCACAA	60.036	20	ATTCGCTGGGCAGAAGTCAA	59.963	20	188
1198	1	p2	(TC)7	14	1	14	ACCTCCGAGGGAATTGAGGA	59.957	20	TCCTTCAATCATGCGCCTGT	60.035	20	226
1199	1	p2	(CT)6	12	7	18	CGACGAGGATGGGTCAGATG	59.969	20	TCTTCATCTCGTCGGGGTCT	60.034	20	116
1200	1	c	(CT)8ccag(CT)8	36	23	58	TTAGAACCCCCAGCCCAAAC	59.886	20	TCTTCATCTCGTCGGGGTCT	60.034	20	252
1201	1	c	(TC)8ttgttcgctcagcctcgttcgaatgaatcctatctcctccaccctcaaaggctcaaaccc(CT)7	90	473	562	GCGAGTGAGCTGAGTTGAGT	60.039	20	GGAAACGAGGGTTGATGGGT	59.962	20	274
1202	2	p2	(TG)9	18	1043	1060	GCGAGTGAGCTGAGTTGAGT	60.039	20	GGAAACGAGGGTTGATGGGT	59.962	20	274
1203	3	p1	(T)19	19	2585	2603	GCGAGTGAGCTGAGTTGAGT	60.039	20	GGAAACGAGGGTTGATGGGT	59.962	20	274
1204	1	c	(CTC)5(CGC)5	30	175	204	GTCATGCTCTCTCTCTCCGC	59.969	20	TGGAGATGGTGGAGGGAGAG	60.032	20	103
1205	1	c	(CT)6ccactttctcatctctctcatcgatcagaagg(A)10	54	4	57	ATTTCTCGACCCAGGCCAAG	60.035	20	TTACCCTGGTCTCCCTAGGC	60.031	20	225
1206	1	p1	(T)10	10	81	90	AGCTCATCAATGGCGTCCAA	60.035	20	CGGGACCTGCCATAGCTTAG	59.966	20	132
1207	1	p2	(GA)6	12	123	134	TCCTTCCCAATTCTGTGCCC	59.96	20	TGCGAGGCACATTAACTGGT	59.964	20	202
1208	1	p2	(TC)7	14	5	18	CGGACCTGCTGTTTTTGGTG	59.969	20	TGCTCCCAATCATCGCCTTT	60.034	20	261
1209	2	p3	(GAT)5	15	988	1002	CGGACCTGCTGTTTTTGGTG	59.969	20	TGCTCCCAATCATCGCCTTT	60.034	20	261
1210	1	p1	(T)10	10	895	904	TTGACAAGCTCTGGGACGAC	59.966	20	CCTGCCGGCCTCTTAATCAT	59.891	20	169
1211	2	p1	(A)11	11	1167	1177	TTGACAAGCTCTGGGACGAC	59.966	20	CCTGCCGGCCTCTTAATCAT	59.891	20	169
1212	1	p1	(A)12	12	19	30	CAACTGAACGCAGCTTTGCT	59.97	20	TGGGCCTTTTGCAGCAATTC	59.965	20	125
1213	1	p3	(AAC)6	18	87	104	ACAACAACAAGAGTGGCCGA	60.107	20	GGCCTTCTCTTCCTGCCATT	60.034	20	256
1214	1	p3	(CTC)5	15	240	254	ACAACATGTCCCTCGTCGTC	60.039	20	CGGCAACAACATCAAGCACA	59.969	20	210
1215	1	p1	(A)10	10	1321	1330	ATGACCGTTGGATCACCACC	60.035	20	AGATGTAGTGTTGTGCGGCA	59.965	20	178
1216	2	p1	(A)11	11	3222	3232	ATGACCGTTGGATCACCACC	60.035	20	AGATGTAGTGTTGTGCGGCA	59.965	20	178
1217	3	p1	(T)11	11	5071	5081	ATGACCGTTGGATCACCACC	60.035	20	AGATGTAGTGTTGTGCGGCA	59.965	20	178
1218	1	p1	(T)13	13	32	44	TGGCTGGTCGCATCAAAGAT	60.035	20	CCCCAGCCTCTTCTCTAGGT	60.032	20	222
1219	1	p2	(AG)6	12	116	127	AGTTGGAGCAGAGTCGGTTG	59.966	20	GGTCCGGGTGTGCATTTAGA	60.036	20	237
1220	2	p2	(TC)10	20	312	331	AGTTGGAGCAGAGTCGGTTG	59.966	20	GGTCCGGGTGTGCATTTAGA	60.036	20	237
1221	1	p3	(AGC)6	18	270	287	GCTTTTGGCGATGTCGATCC	59.972	20	CGACCCTCTTGCCTTCTGTT	59.965	20	235
1222	1	p1	(T)10	10	1536	1545	CTGAAACAGAAGCAGCAGCG	60.11	20	CAAGCAACACCCAACGTGAG	59.971	20	146
1223	1	p3	(TCC)5	15	302	316	ACGAAGGGGATGATGGAGGA	60.031	20	CGCTCCCGATGCTCAAAATG	59.971	20	160
1224	1	p1	(A)10	10	728	737	CTCATCGTCAGACAGCCCTC	59.898	20	GCATGTTGAGATCGAACGGC	59.973	20	196
1225	1	c	(T)10caagaatatcttcattatatgaatattaacatttatgtttgttcttcagctagcacttatcagtaagtgcgtaggcgttgatcattttctttgcatc(T)11	118	55	172	GGTCGAGGGAAAGGCAATGA	60.035	20	AACACCCACCACCACAACAT	60.033	20	264
1226	1	p3	(GAT)5	15	199	213	TCAACCAACCTTTTGCCCCT	60.032	20	TGCCATACATGCAGCTTCCA	60.034	20	111
1227	1	p1	(T)10	10	1553	1562	TTTGCTGGTCACAAGGGGTT	60.033	20	TAGCCCTTCACGAGATCCCA	60.033	20	113
1228	1	p2	(CT)8	16	33	48	TCGGTTCTTTGCTCGACGAA	59.969	20	CGACTTCCTCGATCCTGAGC	59.97	20	211
1229	1	p2	(CT)6	12	26	37	GTGCGCCTGAGTATGCAATG	59.971	20	TGCTCTCCTGCAGCTCTAGA	60.034	20	127
1230	1	p1	(T)15	15	1	15	TGAGAGGTCGAGAAGAGGGG	60.034	20	TTCATACGAGCGAGGCGATC	60.04	20	151
1231	1	p3	(CTC)7	21	321	341	CCCTGCAAGCACATCTACCA	60.035	20	CCATATCGTCAGTCCCACCG	59.968	20	159
1232	1	p1	(A)14	14	10	23	TGTGGAGGCCCTAGAGTCTC	60.033	20	TTCAGCCGTTGACGATTCCA	59.966	20	133
1233	1	c	(TGA)5tcttgaagagattgcgaatgaggt(TGA)5	54	478	531	CTCCCCCAATTTCCTTCCCC	60.032	20	CGATAGACACCAGCCGAGTC	59.97	20	182
1234	1	p1	(T)10	10	726	735	GGAACCAAAAAGGAACCGGC	59.967	20	GCCACCCAAATTGGAGGAGA	59.96	20	170
1235	1	p3	(TGA)5	15	1082	1096	GAGGAAGAGATCGCTGGTCG	59.97	20	CCACCACAACTTGCTGCTTC	59.969	20	275
1236	1	p1	(A)11	11	725	735	TGTACGACACGACACGGTTT	59.9	20	TGAAGAACACGAGCAGGGTC	59.966	20	177
1237	1	p1	(A)10	10	219	228	CTTTGGGCTTGTTGTCGGTG	59.969	20	GTTAAACAACGGCCAGCCAG	60.04	20	109
1238	1	p1	(A)11	11	14	24	AGCGGTGATGGTTGTCATGT	59.963	20	CAGCAGTGAAGTTCTCCGGT	59.966	20	178
1239	1	p3	(TGG)6	18	492	509	TGCGTCTCTTGTTGGTGGTT	60.107	20	TGATGGCAACTGCGGTACAT	60.036	20	143
1240	1	p3	(GGA)5	15	903	917	GGAGAGCCGATCAACCTCAG	59.896	20	CGATGAACCCTCTGCAACCT	60.036	20	221
1241	1	p3	(GGA)9	27	1	27	TTACCATCAACGCATGGGCT	60.035	20	CCCTTGAAATCCACGGAGCT	60.035	20	109
1242	2	p1	(T)11	11	874	884	TTACCATCAACGCATGGGCT	60.035	20	CCCTTGAAATCCACGGAGCT	60.035	20	109
1243	1	p3	(CAG)5	15	1160	1174	GTTATCGCCGCTTCGTGTTC	59.975	20	CTTCTCAGGCACAGCAGACA	59.966	20	138
1244	1	p1	(T)10	10	1	10	CTTGCCACCCCTACCTGAAG	60.035	20	ATAGCAAACCTGGAAGCGCT	60.035	20	273
1245	1	c	(AAT)5aaatcaaacgacgatgatggatccgtcgtcctcctcctccgccgcctccgtcgctgcaggcgacgcctt(CGG)8	108	24	131	GCACCTCCTCGACAAGTCAA	59.966	20	ACGAGGTAGAAGCCCTGGAT	60.032	20	111
1246	1	p2	(TC)6	12	208	219	CTCATCTCTCGTCTCACGGC	59.971	20	AGTTGAAAGAGCGAGGTCGG	60.038	20	109
1247	1	c	(CT)7ccgctgtctccgatgtcgctatcgccgtcgtttcctttccacacttcgatcatcttccgctctcctctccgg(CT)14	114	358	471	GCCTATTCGAGTCGCCGTTA	59.97	20	GAGAGCGAGAGAGAAAGGGC	59.898	20	223
1248	1	p1	(T)10	10	1564	1573	ATCACAGGACGGAGATGGGA	60.032	20	GTCTTGAAGCACTGGCATGC	60.109	20	177
1249	1	p3	(GAA)5	15	474	488	GGGCATCACATTGTCGGAGA	60.108	20	TGCACGAGCCTTCCTTGATT	59.963	20	162
1250	1	c	(A)11tcaaagaaaaatcaagataacacacacatcatggccgaggaatcctctccgtccgaccggacaccacttct(TCC)8	106	101	206	ACACGTTCCTGCAGTACCTG	59.966	20	GTCTTCCCGAACTGGTCCAG	60.037	20	109
1251	1	p2	(CA)6	12	2	13	GAAGCCGAACCTGAACCTGA	59.965	20	TCCTTCAGCCTCATCGGAGA	60.033	20	259
1252	2	p6	(GAACCT)5	30	791	820	GAAGCCGAACCTGAACCTGA	59.965	20	TCCTTCAGCCTCATCGGAGA	60.033	20	259
1253	3	p1	(A)12	12	1077	1088	GAAGCCGAACCTGAACCTGA	59.965	20	TCCTTCAGCCTCATCGGAGA	60.033	20	259
1254	1	p3	(CTC)5	15	929	943	ACCTGGATCAGTTCGGCAAG	60.036	20	CTCCCAATGAGAGCGTCCAG	60.179	20	130
1255	1	p1	(T)10	10	227	236	TTGATGGGGGTATTGGAGAGA	57.856	21	TCCTTGAGGCCATAAACTACCA	58.814	22	100
1256	1	p2	(TG)7	14	725	738	ATGAGGGAGGCTACTGCTGA	60.032	20	CCGGCATTGCTCTTCTTTCG	59.902	20	186
1257	1	p1	(T)14	14	1789	1802	TGTTTGCATATGGGTCCGCT	60.035	20	CAGTGCTTCGTGGAAGGCTA	60.037	20	233
1258	1	p3	(GAC)5	15	76	90	TTGAGGAGACCGTGAAGTGC	59.966	20	ACCATTCGGTAGATCCCCCA	60.031	20	131
1259	1	p1	(T)14	14	3	16	GGTCACACAAAGCTCACGTC	59.418	20	TGGCTGAAGCTTTAAACCCT	57.324	20	140
1260	1	p2	(TC)15	30	140	169	TCCCTCTTCCCTCTTCCTCG	60.033	20	TCGGACATGAGGGAGAAGGT	59.959	20	105
1261	1	p2	(TC)7	14	206	219	AGCACCCATCACTCTTCTGC	60.036	20	AGAGCTAGGGAGTTGTCGGT	59.96	20	271
1262	1	p1	(A)10	10	133	142	GCACAAGCCTTTATGCATGCT	60.135	21	CGGTTAGAACAGGCAGTTGC	59.483	20	105
1263	1	p1	(A)16	16	1	16	GGCGTCAGTTGGGATCAAGA	60.036	20	CCATCCTCGTGATCCCGATG	60.038	20	215
1264	1	p2	(AG)8	16	110	125	GGCGGGCGATTCATACAGTA	59.967	20	TCCCTCAGGGTCCTCTTAGC	60.032	20	203
1265	1	p2	(CT)6	12	25	36	TCCACATTCTTCTGGGCCAC	59.962	20	TCCCCTGGGATGAAGGCATA	60.029	20	212
1266	1	p2	(GT)21	42	910	951	GCTATGCGTGGTTCTTTCGG	59.626	20	TGCAAGAACAAGCGGAACAC	59.62	20	236
1267	1	c	(AT)8ctctttctctctctccatatca(TC)6tgcaagtgggaccctctcaattaatccctctccctatccattatttcttcctgttgtatgatatactatacatatatgaacatatgttatact(TA)26	195	1115	1309	CAGCTGTGGTTGACTTTGGC	59.969	20	GGACAGCAAATCCAGGGTCA	59.962	20	144
1268	1	p3	(CAG)5	15	5117	5131	GCTATCGCAACAAGAGCAGC	59.973	20	AGACGGCCCAGATTGTTCAG	60.036	20	262
1269	1	p2	(AC)7	14	1717	1730	ATCGGAGCCAAGAGTAGGGT	60.032	20	TCAGCATGTTCGGCTCATGT	60.036	20	113
1270	1	p2	(CA)15	30	2	31	CTCGGGATCAGAGTCCAAGC	59.896	20	TCCCGCTCCACATTTTCCTC	60.035	20	125
1271	1	p2	(CT)15	30	63	92	GGTGGTTGCCTTTCTTGCAG	59.967	20	CAGAAAGGTGCTCCTCTGGG	60.036	20	245
1272	1	p2	(CT)19	38	105	142	TCACTTGCCCTTTCTCGCAA	60.179	20	CAGCAGCAACCGGGATTAAC	59.548	20	167
1273	1	p1	(T)10	10	5825	5834	GTCATGATCGCTGGAGGGAG	59.967	20	TCCTTATCATCAGGGCCCCA	60.029	20	202
1274	1	p1	(T)11	11	4697	4707	ACCTGCACCTTCAGATGAGC	60.036	20	CATGCTTGGAAACCGTTGCA	59.968	20	169
1275	1	p1	(T)11	11	1380	1390	CCCCTTTATCACGGGCAAGT	60.034	20	GGAAGGTTCCAGCACGATCA	60.036	20	217
1276	1	p1	(A)10	10	2283	2292	TTTCTGAGCCTCATTGCCGT	59.963	20	AGCTCACCTCACCACTTTCG	59.966	20	151
1277	1	p1	(T)10	10	1875	1884	AGAGCTTGCGCAAATAGGGT	60.035	20	GGAACACGGCGGCATTATTC	59.971	20	187
1278	1	p1	(T)10	10	1743	1752	AGGTAAACAGCCACTGTCGG	59.965	20	CGAGGTTTGGGAGTTTTGCG	60.04	20	168
1279	1	p2	(CT)11	22	70	91	TTCAAGTTGCGCCTTTGTCG	59.971	20	GGATGGGGAAGGAACACCTG	60.034	20	216
1280	2	p3	(TCC)6	18	324	341	TTCAAGTTGCGCCTTTGTCG	59.971	20	GGATGGGGAAGGAACACCTG	60.034	20	216
1281	1	p2	(CT)12	24	109	132	TCCAACGCAACCTCATCTCC	60.036	20	CGCGGATCTGTGATCATCGA	60.04	20	114
1282	2	p3	(TCC)6	18	364	381	TCCAACGCAACCTCATCTCC	60.036	20	CGCGGATCTGTGATCATCGA	60.04	20	114
1283	1	p3	(TTA)5	15	1428	1442	CTACATCTCTTCCGCGGACC	59.969	20	GGTCCACGATGAGGTGTTGT	59.965	20	265
1284	1	p3	(TGC)5	15	4406	4420	AGGCTCTGGCATTGTCTTCC	60.035	20	GGAGGAGCCGGAATTAGACG	59.968	20	232
1285	2	p1	(T)10	10	4976	4985	AGGCTCTGGCATTGTCTTCC	60.035	20	GGAGGAGCCGGAATTAGACG	59.968	20	232
1286	1	c	(A)10gtggctagccatgcccccgcca(C)10	42	649	690	TCATCCGACCTTCATACGCG	59.97	20	ATCTTGCTGAAGGGACGTGG	60.036	20	187
1287	1	p1	(T)10	10	503	512	TCCTAGTTTGCGCGGAAACT	59.966	20	TCCTGAACCGTCTCTTTGGC	59.965	20	216
1288	1	p3	(GTG)5	15	723	737	GTTTTGGAGGGGTTGCGTTC	59.968	20	TGCGGTAACAAGTTGCAACG	59.972	20	129
1289	1	p2	(TC)7	14	49	62	TCTCCAACCTCCTCCTCTCC	59.663	20	TGAGGAGGGACTTGAGGAGG	59.958	20	108
1290	1	p1	(T)10	10	1164	1173	AAGAAGAATGTCGGGGGCAG	60.035	20	ACCCTCCCTTCTCCCTACAC	59.957	20	208
1291	1	p1	(C)10	10	431	440	TCCCGAATGAATTCTGCCGT	59.748	20	AGATCCAAAGGTTCGCCCTG	60.035	20	111
1292	1	p1	(A)10	10	43	52	TGCGTTTGCTTCAACTGCTC	59.971	20	CATCAATATCGTCCCCGCCA	59.965	20	154
1293	1	p1	(A)10	10	470	479	ACCAATCTGGCCTTGTACCG	60.035	20	GTGTGACAGGTGGAGGGATG	60.036	20	171
1294	2	p2	(AG)6	12	772	783	ACCAATCTGGCCTTGTACCG	60.035	20	GTGTGACAGGTGGAGGGATG	60.036	20	171
1295	1	p2	(TA)8	16	1837	1852	GTTTTGTTGCCGTTTTGCCG	59.974	20	TTCCACCTCAGATCGCAACC	60.036	20	188
1296	1	p2	(TA)28	56	8	63	GGGAATGATGCGCAGAATGG	59.687	20	ACCAACTGGCTGCAATCTGA	59.889	20	248
1297	1	p2	(TG)7	14	858	871	TTCACTTACCCTCCACCCCT	59.805	20	CCATGCTCCTCCACTCTTCC	59.82	20	107
1298	1	p1	(T)10	10	4175	4184	TTCGGTATGTTGGGTGGTCG	60.037	20	CGTCGAATAGCTGGCCAGAT	59.967	20	132
1299	2	p1	(A)11	11	4605	4615	TTCGGTATGTTGGGTGGTCG	60.037	20	CGTCGAATAGCTGGCCAGAT	59.967	20	132
1300	3	p1	(T)13	13	5101	5113	TTCGGTATGTTGGGTGGTCG	60.037	20	CGTCGAATAGCTGGCCAGAT	59.967	20	132
1301	1	p1	(A)10	10	1893	1902	AAGATGTTCCACCGGGTGTC	59.964	20	CTTGCTTCCACCTTGTTGCC	59.967	20	270
1302	1	p2	(AT)6	12	1415	1426	TCACCTTAGCGGGATCAGGA	60.033	20	GCGTGTGGCAAAACTGTGAT	59.969	20	123
1303	1	p3	(CTT)5	15	1508	1522	AGGACCTCGGACGAAGATGA	60.034	20	GTAGTCGGCTAGGCATTCCC	59.966	20	176
1304	1	p1	(A)13	13	2084	2096	TGGATCGGAGGTGACTAGCA	60.034	20	GCTGCTGGACCCCATTTAGT	60.034	20	150
1305	2	p1	(A)13	13	4029	4041	TGGATCGGAGGTGACTAGCA	60.034	20	GCTGCTGGACCCCATTTAGT	60.034	20	150
1306	1	c*	(TTC)5(TC)11*	35	22	56	ACTCAATGGGCCGGAAGAAG	60.035	20	GCCGACGATCGATTCTCCTT	59.969	20	118
1307	1	p1	(A)10	10	732	741	TGTGTTCCTCCCGGATTTCG	60.037	20	ATTCTCTTTGGCGGTGGGAG	60.035	20	100
1308	1	p3	(AGC)5	15	568	582	TCGAGGGAGAGCCTGAAGAA	59.96	20	GATACAGGTTGCCACCCACA	59.962	20	259
1309	1	p1	(A)11	11	290	300	CTGCCGCAATTACTTTGGGT	59.112	20	ACAGCGGCCACTCCAATAAA	59.962	20	173
1310	2	p1	(A)10	10	1813	1822	CTGCCGCAATTACTTTGGGT	59.112	20	ACAGCGGCCACTCCAATAAA	59.962	20	173
1311	1	p2	(CT)14	28	59	86	CCCAGATGCTCCGAGACATC	59.967	20	GGGAGCACCTCAATTCTGCT	60.035	20	229
1312	1	p2	(AG)27	54	370	423	AACCGACCCAGTAAAGCGAG	60.038	20	ATCGCTGCGTAGGAATCGAG	60.04	20	269
1313	2	p1	(T)14	14	1210	1223	AACCGACCCAGTAAAGCGAG	60.038	20	ATCGCTGCGTAGGAATCGAG	60.04	20	269
1314	1	c	(GGC)6atcatcaccaatgtcgtactcttgcaaggaagctgaggaggcccaacagaagagggcaaggatctttgagaagaagaaa(GAT)6	115	265	379	ACGTGCCTCTTCTTTCTGCT	59.605	20	GACATTGGTGATGATGCCGC	59.97	20	231
1315	1	p1	(T)10	10	1280	1289	GCTTTTCCTTTTCCCAGCGG	60.038	20	GGCCACAAGAATGAGACGGA	60.036	20	130
1316	1	p3	(GCA)7	21	180	200	GATCCGAGAAAGGCTAGGGC	59.966	20	CGAAGCCGAAATCTGCATGG	59.971	20	267
1317	1	p1	(T)14	14	1193	1206	TTTCATCTGCTTGGCACCCT	59.887	20	ATCCTCCCTTTGAGCACAGC	60.035	20	118
1318	1	p2	(GA)6	12	649	660	CTTTGCGCTATCCGTTCTGC	59.973	20	TCTGAAGGAGTCGAGCAGGA	59.962	20	204
1319	1	p3	(GAT)5	15	1479	1493	ATCTCTCTCCCTTGCGCTTG	59.822	20	ATGAGCACACCAGGACTGTG	59.964	20	155
1320	2	p1	(A)10	10	2100	2109	ATCTCTCTCCCTTGCGCTTG	59.822	20	ATGAGCACACCAGGACTGTG	59.964	20	155
1321	1	p1	(A)13	13	266	278	ATTCGATGGACGTGCTGGTT	60.036	20	CCTCAACCCACAGCAGGAAT	59.961	20	168
1322	1	p1	(A)14	14	1	14	GTGGAAAGCGATGGAGTTGC	59.831	20	AGAGCGAACGAGACCCTACT	60.035	20	152
1323	1	p3	(CAG)5	15	903	917	GTTCCGTCTCCTCGATCGTC	59.972	20	ATGACCTCAGCCTGCTTGAC	60.036	20	226
1324	1	p1	(A)13	13	35	47	GAGATTGGGCTCTGGTACGG	59.895	20	CATCCTCCACATCCGGATCG	60.038	20	262
1325	1	c	(AG)7acagtgagagagtgagagataaagac(AG)7	54	236	289	TCTCTGCCTCTCTCTGTCTCT	59.085	21	ACTCTCTCACTGTCTCTCTCTCA	59.417	23	135
1326	1	p3	(CTA)5	15	960	974	AGATGCATCAGCCTGCTGTT	60.034	20	AGCAGTCAACGAGGGAATGG	60.036	20	155
1327	1	p1	(T)12	12	3190	3201	GGAGGTAGAAGGCAGGAGGA	60.032	20	GGCTGAGACCATCCAACACA	59.963	20	198
1328	1	p1	(A)11	11	398	408	CATCACGCCTCCTACAGCAA	60.108	20	TTCATGGTTGGACGAGGCTC	60.036	20	102
1329	1	c*	(T)10(TG)6*tctgaacaactgaaattaaaagacttctatgtttgatggcatacatatgacatgacggtttattg(T)14	100	469	568	GGTGGGCCTTAGTCCTCCTA	60.031	20	GATCCACTTGTTGGGAGGGG	60.034	20	133
1330	1	p3	(GCC)5	15	43	57	CGATTCCTCCCCCATCATCG	60.037	20	AAACTAGTATACCGCCGCCG	59.969	20	271
1331	2	p3	(AAG)10	30	570	599	CGATTCCTCCCCCATCATCG	60.037	20	AAACTAGTATACCGCCGCCG	59.969	20	271
1332	1	p3	(GAA)9	27	58	84	TCGATGCTGCAGATGGTGTT	60.036	20	CATCTTGCCCCCACAAAAGC	60.037	20	163
1333	1	p1	(T)10	10	263	272	CTCTTATCAGCTCGCTCGCA	59.97	20	ATGCTGGGCTGGAATAACCC	60.106	20	242
1334	1	p1	(A)10	10	2267	2276	ATCTTCAACCTCTTCCGCCG	60.108	20	AACAAAGAGCCGTCCCACAT	59.89	20	110
1335	1	p1	(A)13	13	99	111	ACAGTGGTCGCCGAAGATTC	60.39	20	TTCAATTGCTGCTGCTGCTG	60.039	20	254
1336	2	p3	(AGC)13	39	563	601	ACAGTGGTCGCCGAAGATTC	60.39	20	TTCAATTGCTGCTGCTGCTG	60.039	20	254
1337	1	p3	(GCT)5	15	5966	5980	AGAAGCTCACTGGGCCATTC	60.035	20	GCACGTTGGTCTGTTGTTCC	59.971	20	188
1338	1	c	(CAG)6cttaatttgagaaat(CAG)8	57	121	177	TCCTCCGCCGTTTTGAATCA	59.964	20	GGTGCAAGGTTCTCCTCTCC	60.036	20	149
1339	1	p1	(T)10	10	8065	8074	TGGACCTTCGTCTTGATGGC	60.036	20	GCTCAACAGGGCAACAAAGG	59.967	20	209
1340	1	c	(T)12cttggcagcagcctacagtggcagcagcagcctacagcagcggcataggcagcagg(T)18	86	815	900	GGGACTGAACGATCACCCTG	60.108	20	CTCCTGGCTCTCCTCTGACT	60.033	20	207
1341	1	p1	(A)11	11	3078	3088	GCATATCCCTTCCGATGCCA	59.963	20	ATGCGTCTCTATGTCAGCCG	59.969	20	178
1342	1	p2	(TC)15	30	1	30	CTTAGATCCGTCGCTCACCC	59.969	20	CCGTGATCTAAGCTCCGGTC	59.969	20	159
1343	1	c	(CT)9aaattttgagacatctgtccaa(TC)13	66	37	102	CCAGCCACGACCAAATCTCT	60.036	20	GTAATAGCGTGAGGGGGTCG	59.968	20	240
1344	1	p3	(AGA)5	15	429	443	GCGTGCCAAAGTTACTTGCA	59.97	20	GCAACGCATGTGTCGGTATC	59.974	20	206
1345	1	p2	(AC)7	14	231	244	CCCAAACACACACACACACC	59.828	20	TGCATATGTAGCAAGCCCGT	59.82	20	235
1346	1	p3	(TAT)7	21	36	56	CAACTTGCCCTTACCCTCCC	60.323	20	ATGTAGAGCTGGCAATGGGT	59.078	20	150
1347	1	p1	(T)12	12	1	12	TGATCAAGGCGTGCGAAGTA	59.755	20	GCACGCATGTAAGGCTAACG	59.974	20	122
1348	1	p1	(T)11	11	405	415	GCTTCGGGTAGGGTGATGTT	59.748	20	TGAACTTTATCCTGTCTGGCGA	59.435	22	103
1349	1	c	(TG)6tatgcacagaactattcttcagtactgagagacatgctacaccatgtgtctgtgcatgtgtaggcatgggcacatgtcctatcc(T)12	108	242	349	ATGTGTAGGCATGGGCACAT	59.74	20	GGTGGAGTTTGACTTCCCCC	60.251	20	226
1350	1	p1	(A)11	11	227	237	GCTGCAGCTCCTGAAGATGA	60.108	20	TGCAGTTCAAGCCTTCAGGT	59.817	20	197
1351	1	p1	(A)11	11	431	441	GGTACATCCCTACGCCCATG	59.965	20	GAGGACAAGAGGAAGGCCAC	60.036	20	200
1352	1	p1	(T)15	15	861	875	TGCAGCTACTTCGTTCGGTT	59.967	20	ACAAGCAAACCTGGGAAGCT	60.106	20	238
1353	1	p3	(TTC)5	15	242	256	GAGTAAGGCTTGGATGGCGT	60.108	20	CTGAGGCCCAAACCGATTCT	60.035	20	154
1354	1	p1	(T)10	10	554	563	AAGCGGATGGGGTTTGCTAA	59.961	20	CTTTGGCAGCGCTACATGTC	59.902	20	181
1355	1	p1	(T)10	10	632	641	ACTCAGGACCGGCAATGTTT	59.89	20	GATGAGGAGGGGTGCAGATG	59.892	20	150
1356	1	p1	(A)10	10	2	11	CGGGCTTTTTGTGATGGCAA	59.967	20	GCTCCAAAACCTCCCCTCTC	60.035	20	140
1357	1	p1	(A)10	10	617	626	GACGATCGTGGCGAAGATCT	59.97	20	TTGGCACTCGGATCCTTGAC	60.036	20	198
1358	1	p1	(T)17	17	2346	2362	AAGGCACCATGATGGGAAGG	60.033	20	CTCCCAGCTGGACTCCTACT	60.033	20	105
1359	1	p3	(ATG)5	15	1496	1510	GCCAAAGTCAAACCAACCCC	59.894	20	TCTTGACAGCTGCGGAATGT	59.965	20	276
1360	1	p3	(GCC)6	18	96	113	CTCCAACTCCGCTCCCAAAT	60.035	20	CTGCTGCCTCTTTGACGAGA	60.038	20	116
1361	1	p3	(CTC)5	15	411	425	TTTCCTCTCGGTCAAGGCAC	59.965	20	CCCTCCTCAGCTTGAAGCAA	59.963	20	255
1362	1	p3	(CTC)10	30	137	166	CCAGCTCAATCGCAGAAGGA	60.108	20	TAAACAGTCCGCCGAATGCT	60.037	20	105
1363	1	p1	(T)10	10	157	166	GCAAAGTGGCTCTGTCTCCT	59.964	20	TTGCTGCCGATGAAGGTAGG	60.108	20	226
1364	1	p2	(CT)7	14	25	38	GGATTCACAAGGCGGGAGAA	60.035	20	CAAAGATGTGCAAACCGCCA	59.968	20	255
1365	1	p1	(A)16	16	35	50	GAAGAGGATGGCCGATGAGG	59.965	20	TCCTCCTTCAGCTTCGCAAG	60.037	20	216
1366	1	p2	(CT)9	18	48	65	AAGCATGCGTGGGATCATCA	60.107	20	TGTCATTGTAGCACAGCGGT	59.965	20	241
1367	1	p1	(A)10	10	661	670	GTAGCAGGATTTGGACGGCT	60.108	20	GCAAGACCTTCGGCTCTCAT	60.108	20	206
1368	1	p3	(GGC)5	15	86	100	CGAATGCCTTGCTGATGAGC	59.971	20	ACCATCATCGCTCAACGGTT	60.036	20	117
1369	1	p1	(A)10	10	18	27	ACCTCTCCCAATCCCTCTCC	60.031	20	CCTCCTCTTGGCTGCATCAA	60.035	20	239
1370	1	p3	(CCT)5	15	290	304	GATCGAGCACTACGGATGCA	59.969	20	AGTCCTCTCCACATCTCCCC	60.032	20	268
1371	1	c	(A)10cctctctctctgcctcaaa(TC)8actgctgc(CT)6cctact(TC)7	85	119	203	CTCTGCCCCTCTCTCTGTCT	60.033	20	AGAGAGAGGCAGCAGTGAGA	59.961	20	100
1372	2	p2	(CT)6	12	344	355	CTCTGCCCCTCTCTCTGTCT	60.033	20	AGAGAGAGGCAGCAGTGAGA	59.961	20	100
1373	3	p2	(TC)8	16	516	531	CTCTGCCCCTCTCTCTGTCT	60.033	20	AGAGAGAGGCAGCAGTGAGA	59.961	20	100
1374	1	p2	(GA)6	12	27	38	CCTTATTTCCCCGCACCTGT	60.034	20	CCGAGGTTAAGCCAGGTTGT	59.964	20	215
1375	1	p2	(CT)6	12	19	30	CCAACTCCGATCTTTCCCCC	60.107	20	ACGCTCTTCGACTCAGCAAA	59.968	20	144
1376	1	p2	(GA)6	12	225	236	ATTACCTGCCGCTGTAGCTG	60.179	20	TCTCTCTCTCTCCTCTCGCG	59.896	20	125
1377	1	p1	(A)10	10	321	330	TGTTTGGTGGAAACCCTTCT	57.161	20	AGTCACAACTCTTCTTTCCCAGT	59.544	23	186
1378	1	p1	(A)10	10	97	106	AGTTTGGAGTGACTTGTTGAGT	57.778	22	GGTCAGTGACTCCCAACCAG	59.965	20	173
1379	1	p3	(CAC)5	15	129	143	CTTCCTCGTCTCCTCGCATC	59.97	20	CTTGGGGTGGAGGATGGAAC	60.034	20	262
1380	1	p1	(A)10	10	73	82	GCATATTAGCCCGGCTCTGT	59.965	20	TGACGCACCGAGATTTCCAA	59.966	20	218
1381	1	p3	(AGG)5	15	151	165	AGGAGGTGGGAAAGGCACTA	60.179	20	TAGCAGCACCTCATCCTCCT	60.032	20	148
1382	1	p1	(A)20	20	885	904	AACCCCATCCCGGATCCTTA	60.029	20	CTCTAACGAAGGGGCGATCC	59.968	20	251
1383	1	p2	(AG)7	14	56	69	GCGACGATGAGGAGATGGAG	60.04	20	CATCCACTCACCGGCGATTA	59.896	20	256
1384	1	p2	(CT)7	14	166	179	GGCCAGTCCCTCTCTCTACA	60.033	20	TACCCGTCAACAAGGCTGAC	59.966	20	233
1385	1	p2	(CT)15	30	20	49	CCAACAAGGGAGCATGGACT	59.961	20	AACCTGCAGCTCTAGGGAGA	59.958	20	102
1386	1	p1	(T)10	10	3647	3656	TGGTGACTGTGTCCATGTCG	59.967	20	TTTTGTCCACTCGACGAGGG	59.967	20	241
1387	1	p2	(AT)6	12	1800	1811	TCTGCTCGCGATCACACTTT	60.038	20	CCTCTGGCCTAATGGTTGCA	60.034	20	256
1388	1	p3	(GCA)6	18	185	202	ATCACCACCAGAAGCCATGG	60.034	20	CAAGACTGGAGCAGCACAGA	59.966	20	188
1389	2	p3	(GGT)5	15	2658	2672	ATCACCACCAGAAGCCATGG	60.034	20	CAAGACTGGAGCAGCACAGA	59.966	20	188
1390	1	p3	(CGC)6	18	91	108	TTCGGGGAGGTCTACGAGAG	60.107	20	CTCCGGCGATGTCTCTGATC	60.04	20	215
1391	1	p1	(T)18	18	664	681	GGAGGGGGAGGAGATCAGAA	59.734	20	AGAACCTGTTGGCATCTCCG	60.036	20	236
1392	1	p3	(GGA)5	15	95	109	TACGCAGTTCAACTGGTGCT	59.894	20	GAGTTGAGCGTAACCTGGCT	60.037	20	279
1393	2	p1	(T)10	10	1285	1294	TACGCAGTTCAACTGGTGCT	59.894	20	GAGTTGAGCGTAACCTGGCT	60.037	20	279
1394	1	p1	(A)10	10	200	209	TCCTCGTGGACAAAGATGGC	60.036	20	AGCGAGTTGGATGTTGCTGA	59.965	20	231
1395	1	c	(AG)7gaga(AG)7	32	84	115	AGCACTGTTACCCTGCTGTC	59.965	20	TAGCATGCATACGGGAGCAG	59.966	20	133
1396	1	p3	(GAA)5	15	426	440	CGTCATAGGTAACGGAGGCC	59.968	20	CGTAACCGACAGCGACGATA	59.973	20	278
1397	1	p3	(CTC)6	18	181	198	ACGGGGAGATCGTTCAGAGA	60.034	20	TCTCCCTCCGCCTCACATAA	60.033	20	117
1398	1	p1	(T)11	11	441	451	AGGAGAGGAGGGGGAGGATA	60.026	20	AAGTCCGTCGGAACCGTAAC	60.039	20	214
1399	1	p3	(AGG)7	21	982	1002	TATCCTCCCCCTCCTCTCCT	60.026	20	GAGACGAAGGACTACGAGCG	59.973	20	114
1400	1	p3	(CCT)9	27	362	388	CGCCATCATCACATGTGCAG	59.971	20	TGTGTTGGAAGAGGATCGCC	60.036	20	102
1401	2	p3	(CTC)5	15	495	509	CGCCATCATCACATGTGCAG	59.971	20	TGTGTTGGAAGAGGATCGCC	60.036	20	102
1402	1	p1	(T)11	11	128	138	CCTTCCGGCTACCACCAATT	60.034	20	CTGCTCGATTCGAAACGCTG	59.976	20	104
1403	1	p3	(TCC)5	15	568	582	AGATGGGGCTGTACAACTGC	60.035	20	CGTCATAAACACGCTGCTCG	59.976	20	152
1404	1	p1	(T)11	11	1298	1308	CGACGGGGGTGTTGATGTAA	60.037	20	CCACAAGGAGTCAAGGACCC	59.963	20	175
1405	1	p2	(GA)6	12	358	369	GCTGGTGATGTCGAACGGTA	60.109	20	TCTCTCTCTCACTCGCAGCT	60.036	20	176
1406	1	p3	(TCG)5	15	127	141	CAGAGGGGTGAGGATGAGGA	60.032	20	GCCTTCTTTCGAATCGACGC	59.975	20	252
1407	2	p3	(GCC)6	18	543	560	CAGAGGGGTGAGGATGAGGA	60.032	20	GCCTTCTTTCGAATCGACGC	59.975	20	252
1408	3	p1	(T)10	10	682	691	CAGAGGGGTGAGGATGAGGA	60.032	20	GCCTTCTTTCGAATCGACGC	59.975	20	252
1409	1	p3	(TTC)5	15	380	394	GGGGTGCCTCATCCAAATGA	60.033	20	TGCTGATCGTGACTTGGCTT	59.965	20	136
1410	1	p2	(GA)8	16	32	47	CTGAAGGTGTGCTTGTTGCC	59.969	20	TGCCATGTTCCACTGATGCT	59.961	20	145
1411	2	p1	(T)10	10	2535	2544	CTGAAGGTGTGCTTGTTGCC	59.969	20	TGCCATGTTCCACTGATGCT	59.961	20	145
1412	1	p2	(CT)8	16	237	252	CGATCGGATCACGCTCTCTC	60.11	20	GGAGGGATTTCGAGCGAGAG	59.969	20	251
1413	1	p1	(T)10	10	982	991	TGGTGTATTCGTTTGGGCGA	59.965	20	TCATGGGCCTTCTTGAGCAG	60.035	20	127
1414	1	p3	(GAG)5	15	46	60	AGTCTGACACGGCATCTGTG	60.038	20	CTCACTGCTCCTCCTCCTCT	60.033	20	178
1415	2	p1	(T)21	21	787	807	AGTCTGACACGGCATCTGTG	60.038	20	CTCACTGCTCCTCCTCCTCT	60.033	20	178
1416	1	p3	(AAG)6	18	893	910	CGTGCTGGAGTTCATGAGGT	60.037	20	ATCCCTCCGTTCTCCTCGAA	60.033	20	183
1417	1	p1	(A)13	13	1	13	TCATTGCAGAGCCCATCGTT	60.035	20	GCACCCTGCCTAGTGTCATT	60.035	20	160
1418	1	p1	(T)10	10	481	490	ACCTCATCCAATGGTGGCAG	60.034	20	GGAATAGTAGGTGCCGACGG	59.968	20	196
1419	1	p1	(T)14	14	2183	2196	CAACCCTTGGATCCCCTTCC	60.033	20	GGGGGAAAAACGAGCTACCA	59.963	20	269
1420	1	p1	(T)19	19	1	19	CCCCAAAACAAGTGGAAGCG	59.968	20	GGTCGCCCATTCTTCAGACA	60.036	20	215
1421	1	p2	(TC)18	36	45	80	GCTGGTAACCCGAGTTTGGA	59.964	20	AGGGTCCAAGAGGTTCCAGT	60.104	20	170
1422	1	p2	(TC)8	16	112	127	CGTTTGCACCATGGACTTCG	60.11	20	GAGTATCGGGCTGCTCAGTC	59.969	20	118
1423	1	p2	(AG)8	16	219	234	CCGGTGCTCACTTCAATCCT	60.036	20	TAGCGAGGGTGGATCCAAGA	60.033	20	114
1424	2	p2	(AG)17	34	368	401	CCGGTGCTCACTTCAATCCT	60.036	20	TAGCGAGGGTGGATCCAAGA	60.033	20	114
1425	3	p1	(A)10	10	1392	1401	CCGGTGCTCACTTCAATCCT	60.036	20	TAGCGAGGGTGGATCCAAGA	60.033	20	114
1426	1	p2	(AG)7	14	27	40	TCCGAGAGATTGGAGAGGCA	60.033	20	ACAAACGTGACCGATGGTGA	59.895	20	166
1427	1	p3	(CAG)5	15	407	421	GGTGGACCGAATGACCCATT	60.034	20	CATTCCAACCCCCAAGACGA	59.962	20	276
1428	1	p1	(T)11	11	363	373	TTCTGTCGGCGGATGTCAAA	59.966	20	TCCCACCAATCACATGCTCC	60.034	20	231
1429	2	p1	(A)10	10	2049	2058	TTCTGTCGGCGGATGTCAAA	59.966	20	TCCCACCAATCACATGCTCC	60.034	20	231
1430	1	p3	(ATC)7	21	125	145	GATTGTTGGCAACCTGGCTG	60.038	20	TAGACCTCCGGTTATGGCCA	60.032	20	215
1431	1	p3	(CGG)6	18	143	160	AGAAGGGGGACGAGTCTACC	60.033	20	CTGGCCTTCTTGGACTCTGG	60.036	20	160
1432	1	p3	(CGC)6	18	350	367	GCTGAGTTTGGACTTGCTGC	60.04	20	AGGATGCCCCACTTTCATGG	60.033	20	177
1433	1	p1	(T)10	10	97	106	TGGGCTCTCGGGTAATGAGA	60.033	20	AGCCTTGAACGACCATCAGG	60.036	20	130
1434	1	p2	(AT)13	26	1	26	GTCTTGGCAGATCGACCGAT	59.897	20	TGGTAGGCAGCCACCAAAAA	60.106	20	103
1435	1	p1	(A)11	11	85	95	GGCACAGCAGAAAACCTTGG	59.967	20	TGCTGTTTTCTGCGGCTCTA	59.965	20	177
1436	1	p3	(GCA)7	21	194	214	TCACCAAGATCAAGCCCGAC	60.036	20	CACTCGTACATCCCGTCCAG	59.899	20	223
1437	1	p3	(AAC)7	21	382	402	TCCCCTACGGCAGTTTTGTC	59.964	20	ACAGGACGAATTCAGGGCTG	60.036	20	187
1438	2	p3	(CAA)5	15	906	920	TCCCCTACGGCAGTTTTGTC	59.964	20	ACAGGACGAATTCAGGGCTG	60.036	20	187
1439	3	c	(TG)6ctgatacgagcttcctcgttaattttcttctctttttcagtttgtaccgtgctttcatatttgatttggactttgg(AAT)6	106	1210	1315	TCCCCTACGGCAGTTTTGTC	59.964	20	ACAGGACGAATTCAGGGCTG	60.036	20	187
1440	1	p1	(T)11	11	808	818	GGGCCAACAGAACCCTCTAC	60.035	20	ACCACCCTTCTCCTCTCTCC	59.958	20	258
1441	1	p2	(TC)9	18	46	63	TCAAACCCACCAGAACCACC	60.106	20	ACCCCATCCTCTGCTTTTCG	60.035	20	231
1442	1	p2	(TC)7	14	77	90	GACGTCCAATGCAAGAACCG	59.834	20	GATGTTGAGGCGGTGGAAGA	60.036	20	120
1443	1	p2	(CT)11	22	1	22	TGTCGTTGGCACTCTGACTC	59.968	20	ATAGGCATTCGGACTCGCAG	59.967	20	240
1444	1	p1	(T)11	11	1113	1123	TTGTGGGCTGTGATGATCCC	60.034	20	CAATCACGGGGAGAGCAGAG	60.179	20	177
1445	1	p1	(A)10	10	119	128	GCTGTTGGCTTCTCAGGGAT	60.035	20	AAACCCAGACAAAATGCCGC	59.967	20	195
1446	1	p1	(G)11	11	1028	1038	GCCAAGTGCAATGCATTCCA	60.037	20	GTGCACACACCAGACAAACG	60.248	20	210
1447	1	p1	(T)10	10	2	11	TTGGGATGTGCGTGCCATAT	60.107	20	CACTCATGCAAGCTCGAAGC	59.903	20	257
1448	1	c	(A)16ctaaaatgaagcgctcagcgttggcccccgccgagtccgatcgagatcccaagaaaaagatgaaattttta(GAG)5	102	6	107	ACGAGGTTCAGCTGTCCATG	60.037	20	TGTGAGCGGGCTATCAACTG	60.108	20	243
1449	1	p1	(T)10	10	474	483	TGGTTCCACCGATCAAAGGG	59.962	20	CTTGTGGGTTCCAGGTTGGT	60.106	20	126
1450	1	p1	(A)10	10	401	410	TTGGACCGTGTTTAGGGACG	59.966	20	ACATTCTGGCGTGGGCTAAA	59.962	20	263
1451	1	p1	(T)14	14	173	186	CCCTTGCCCGTTGTTTTCAG	59.968	20	GAGCCTGTTGTCTTCGACCA	59.966	20	227
1452	2	p4	(ATGT)5	20	3424	3443	CCCTTGCCCGTTGTTTTCAG	59.968	20	GAGCCTGTTGTCTTCGACCA	59.966	20	227
1453	1	p2	(TC)7	14	188	201	TCAACAACAGCCCCCAAACT	60.033	20	GTCCGGTCTACACACATGCA	60.038	20	276
1454	1	p1	(T)10	10	123	132	AATTCCGGTTACGTCCACCC	60.036	20	GCCTACGAGGTGGACCATTT	59.748	20	236
1455	1	p6	(TCGCCG)5	30	77	106	AATTGGTCAGGCTGGTAGGC	60.034	20	CACCTGGGGGTATCGTATGC	59.965	20	226
1456	1	p2	(CT)16	32	57	88	TCACGGCAGGATGGACTAGA	60.034	20	TTCCACCCATCCCTCTCCAT	59.954	20	171
1457	1	p2	(TC)14	28	764	791	GGACCAGAGGCGATTGACAA	60.036	20	TCCCGCCGTTTCTTCTTACC	60.037	20	198
1458	1	p3	(CCT)5	15	256	270	AAAAACCCTAGTCTCCGCCG	60.037	20	CGAGGCGAAGAGGGCATATT	59.966	20	190
1459	1	p2	(GA)9	18	684	701	ACGCATCAGAAACGGTCAGT	59.966	20	CGACACCTGCTCAAGAACCT	59.966	20	272
1460	2	p1	(T)12	12	1360	1371	ACGCATCAGAAACGGTCAGT	59.966	20	CGACACCTGCTCAAGAACCT	59.966	20	272
1461	3	c	(T)10gggttgttacaaagagggttaacaatggctgtgcagattttgctatgattctgctactagtaaggtggctgagcaaggaattc(T)10	103	3829	3931	ACGCATCAGAAACGGTCAGT	59.966	20	CGACACCTGCTCAAGAACCT	59.966	20	272
1462	1	c	(TC)6aaatctactgtcgatctctctgc(CT)8taaatctctctatctactgc(CT)7actgcctctctcaaatatctctcccctcccaaatctagcgttagggtttcctcaaa(TC)6	153	160	312	CAGGCTCTAGCTCGACCAAG	59.898	20	TTGGTCGGAGATCTGGAGGT	59.959	20	118
1463	1	c	(CT)6acaaactttccctctctacaatctcttctcaaaaggaacccaatactcggtccaacctcccccctctccgcg(CT)9	102	77	178	TCTGGTCACGAAAGTTGCGA	59.897	20	CCTAGGCTGAGCTCTGTTCC	59.536	20	202
1464	1	c	(TC)8tacaatctctcctcaaaaggaacccaagactcggtccaacctcccccctctcat(TC)6tt(TC)7	98	105	202	AATTGGCGGCTGCTGATTTG	60.109	20	CACCAAAAGCAGGGGATTGC	60.037	20	226
1465	1	p2	(TC)14	28	39	66	ACCTGAGGAGTTCTTGCGTG	59.966	20	TGGACCTTTCTGCAGCTGAG	59.964	20	133
1466	1	p2	(TC)13	26	104	129	ACAATCCAGGACCACACGTC	59.965	20	CTTCTGCACATCGCTGATGC	59.972	20	176
1467	1	p2	(CT)11	22	317	338	ACACCTCATCATCGATCGCC	59.967	20	GATCAATCGCCGCCTTCCTA	59.966	20	213
1468	1	p2	(CT)6	12	78	89	GGGCATCATCAACGACCTCA	60.108	20	ATCTTCAGCAAGGCGAGGAC	60.108	20	226
1469	1	p1	(T)11	11	926	936	CGAAGTTGCTGGTGAACGTG	60.042	20	GTGGGACGAGTCTTCACCAG	60.038	20	154
1470	2	p1	(A)11	11	1774	1784	CGAAGTTGCTGGTGAACGTG	60.042	20	GTGGGACGAGTCTTCACCAG	60.038	20	154
1471	3	p1	(A)15	15	2978	2992	CGAAGTTGCTGGTGAACGTG	60.042	20	GTGGGACGAGTCTTCACCAG	60.038	20	154
1472	1	p1	(T)10	10	267	276	GAGAAACCCCTGGGCATCAA	59.96	20	TTCCAAGGGCCACATACGAC	60.036	20	148
1473	1	c	(A)10tcaggaagataaacaagaat(AG)7	44	81	124	GTGGAGAGCGGTGAATTGGA	60.036	20	ACACCTCAAACACAAGGGCA	60.034	20	113
1474	1	p3	(TGG)5	15	693	707	AAGGCAGAGAGGTTCGTTGG	59.965	20	ACCACCACCACCACCATTTT	60.032	20	204
1475	1	p1	(T)11	11	2891	2901	GAGAAGCTGCTCTCAAGGCA	60.037	20	GCTGCTTGACACCAACACTG	59.97	20	123
1476	1	p1	(A)12	12	114	125	CTCTTCGGCCCACTCTGTTT	59.965	20	GAAGACAGTGGAGAGGCACC	60.037	20	253
1477	1	c	(T)11gtctttcttttaaccctaattttc(A)11	46	184	229	GCTACAAGGTGGGTCGACAA	59.966	20	GCCTTTCCACTTCCGACTGA	59.965	20	217
1478	2	p1	(T)11	11	411	421	GCTACAAGGTGGGTCGACAA	59.966	20	GCCTTTCCACTTCCGACTGA	59.965	20	217
1479	1	p3	(GAG)6	18	357	374	GCAGGCGTATGGGATGATGA	59.965	20	CGCTTCACGGCAATTAGCTC	59.973	20	261
1480	1	p1	(A)11	11	2077	2087	TTTGCAGGCAGTGGGATAGG	60.034	20	ATTGAGCTTCACAGGACCGG	60.036	20	177
1481	1	p2	(AT)6	12	2842	2853	GAGCAAGGTGACGACTTCCA	59.966	20	CCAAAGAGGGTTGCTACCGT	59.964	20	201
1482	2	p1	(T)15	15	3048	3062	GAGCAAGGTGACGACTTCCA	59.966	20	CCAAAGAGGGTTGCTACCGT	59.964	20	201
1483	1	p1	(A)15	15	122	136	AAAGGCCCAACTTGAACCCA	60.032	20	TATCTCCAGAGGGTTCGGCA	60.033	20	243
1484	1	p1	(A)14	14	1	14	CCCCCAGAATTGCCTCCATT	60.032	20	GGCACACCATTGTCTCAGGA	59.963	20	169
1485	1	p1	(A)12	12	30	41	CTGGGGCCACTGATTTAGCA	60.034	20	AGAACTACCACATGGGCAGC	60.035	20	122
1486	1	p1	(T)10	10	1522	1531	TACTCCCTCTTCCACGCGTA	60.035	20	GTTTCCCAGCTCTTCGGTCA	59.965	20	195
1487	1	p3	(GGA)5	15	524	538	GAATTCGCAGCAGGCAGATG	59.971	20	GCTACCTTCACACCAGCACT	59.965	20	108
1488	2	p2	(TG)10	20	1508	1527	GAATTCGCAGCAGGCAGATG	59.971	20	GCTACCTTCACACCAGCACT	59.965	20	108
1489	1	p1	(T)11	11	1756	1766	TTCCTCGTGTCCAATCAGGC	60.036	20	TCCTTGTGCTCGTTCACTCC	59.966	20	173
1490	1	p2	(AT)7	14	385	398	TTGCACCGAGGTGTTAGGTC	59.966	20	TATCCAAGCAGCAGGTGTGG	60.035	20	244
1491	1	p3	(AAG)5	15	163	177	AGGGGCGACATACCTAGGTT	60.031	20	GTATCCAGTAGCTGACGGGC	59.968	20	141
1492	2	p3	(AGC)5	15	282	296	AGGGGCGACATACCTAGGTT	60.031	20	GTATCCAGTAGCTGACGGGC	59.968	20	141
1493	1	c	(TC)6ctctcta(TC)8	35	4	38	GCTTGCTTCTTCCCAGGGAT	60.034	20	GGTGCCAATGAATCCTCCCA	60.033	20	168
1494	1	p1	(A)13	13	24	36	GTGGATCACAAGGGAACCGT	59.964	20	CAGGTCCTCTAGGAGGCCTT	60.032	20	111
1495	2	p3	(GAG)5	15	149	163	GTGGATCACAAGGGAACCGT	59.964	20	CAGGTCCTCTAGGAGGCCTT	60.032	20	111
1496	3	c	(GAG)5(GAC)5	30	269	298	GTGGATCACAAGGGAACCGT	59.964	20	CAGGTCCTCTAGGAGGCCTT	60.032	20	111
1497	1	p1	(A)10	10	2401	2410	GTCACTCCTGAAGCCACGAA	59.966	20	CTGCATTCGTATTGCCTGGC	59.97	20	169
1498	1	p3	(GAA)6	18	251	268	TTCCAGATGGCGCAACTCAT	60.035	20	GCAAGCTCGAGCAGGAGTAT	59.896	20	136
1499	1	p1	(T)10	10	17	26	TGGCAGTGATGAGCGTCATT	60.036	20	GAAGTCCAGGACGCTCAACA	59.966	20	198
1500	1	p2	(AG)7	14	24	37	GCTGGTGGCAGCGATTAATG	59.97	20	TGTAGGCGTTGAGTGTGACC	59.967	20	128
1501	2	c	(GA)7g(GA)8	31	307	337	GCTGGTGGCAGCGATTAATG	59.97	20	TGTAGGCGTTGAGTGTGACC	59.967	20	128
1502	1	p2	(CT)7	14	57	70	TCAACCGGCAATCGTGAAGA	59.966	20	TGCCTCACTAAAATGCCGGT	59.962	20	174
1503	1	p1	(T)11	11	21	31	AGGGCGAAAATTCAGGCTGA	59.962	20	CGTGAAGCACCAACACCAAG	59.971	20	155
1504	1	p2	(CT)8	16	74	89	GCGCAAGTGTGAAGAAGCAA	59.971	20	GGAGTCTCTCCTCCTCACGT	60.035	20	200
1505	1	p1	(T)10	10	81	90	TTGTGGAGGAGCGTGAACTC	59.966	20	ACTTGCTCAGACTGCATCCC	60.036	20	272
1506	1	p4	(AAAT)5	20	2197	2216	CTGCCCCCATCCTTGTTGAT	60.033	20	GTTGAAGGTTGCAGCAGTGG	59.969	20	149
1507	1	p2	(CT)12	24	153	176	AGGAAGACGATCCAGAGCCT	60.033	20	TGCTGGCCTCCACCTAGTAT	60.031	20	204
1508	1	p2	(TC)15	30	83	112	GTGCCGGTGGGATATGAGAG	59.966	20	TCGCCATCTTCATCGAGCTC	59.969	20	209
1509	2	p3	(CCT)5	15	225	239	GTGCCGGTGGGATATGAGAG	59.966	20	TCGCCATCTTCATCGAGCTC	59.969	20	209
1510	1	p1	(A)10	10	488	497	GTCCAACATGTGCGTCCAAC	60.04	20	CACTACTGAGCTGCACACCA	59.966	20	110
1511	2	p1	(T)10	10	973	982	GTCCAACATGTGCGTCCAAC	60.04	20	CACTACTGAGCTGCACACCA	59.966	20	110
1512	1	c	(CT)16cctcacaaaagaaacgcttttaaagaggaaaaaaaagcaacatgtgaaag(GA)6	94	18	111	GGAGAGAGGGAAGGTCTCGT	60.034	20	CTCTAGAGCAGAGCGAAGGC	59.969	20	256
1513	1	p1	(A)10	10	274	283	TTGCGAGTGAAGCTCTTCGT	59.968	20	GAGGATACCACACTCGCGAG	59.97	20	245
1514	1	p2	(AT)11	22	1372	1393	TCGCTTCAACGTTAGCAGGT	59.967	20	CAAGCAGGTGTACAGGCAGA	59.965	20	125
1515	1	p1	(T)10	10	188	197	TGGCCAACGACAGTGTATGTT	60.203	21	CCTTAGGCATGCCTTACCCC	60.179	20	119
1516	1	p3	(AAG)5	15	613	627	AGGGTGGATTCGAGCAGTTG	60.036	20	GAGGGCTCACGATGTTGTCA	60.037	20	107
1517	1	p2	(TC)8	16	129	144	GCAGCAAACCAATCAACCGT	59.968	20	AGCCCACGACAGCCATTTAA	59.962	20	277
1518	1	p1	(T)15	15	3	17	ATCCTTTGATGGCTGGGTGG	60.033	20	GACCTTCGGTACAAGCCCAA	59.964	20	169
1519	1	p1	(T)11	11	3427	3437	ATTTGGTGGACGGCGAGATT	60.035	20	GCTGAATCCGGACGCAAATC	59.972	20	204
1520	1	p2	(AG)6	12	147	158	AGTGAGAAATCCCGCAGCAA	59.963	20	GCCCTTCTGAGATGCAAGGT	60.035	20	136
1521	2	p1	(T)10	10	287	296	AGTGAGAAATCCCGCAGCAA	59.963	20	GCCCTTCTGAGATGCAAGGT	60.035	20	136
1522	1	p1	(A)10	10	1015	1024	GGGGAGACTGGATCCTCCTT	60.031	20	GCCAGATCCTACAGGTACGC	59.968	20	271
1523	2	p1	(A)11	11	1293	1303	GGGGAGACTGGATCCTCCTT	60.031	20	GCCAGATCCTACAGGTACGC	59.968	20	271
1524	1	p3	(CCG)5	15	143	157	ATTCTCCTCCTCTTCGCCCT	60.032	20	AACTGCAAGAACACGAACGC	59.972	20	239
1525	1	p1	(T)10	10	400	409	AACAGCGCTCTTTCCTCTCC	60.037	20	AGCACCGGAAGCCCTAAAAA	59.888	20	274
1526	1	p1	(T)10	10	2818	2827	AGCACATTATTGGCGGGACA	60.035	20	CCAGCACACGCATTGAACAA	59.969	20	237
1527	1	p1	(T)11	11	1	11	CTCTGTCTGTGGGGCATGAG	60.108	20	GAGGGAGGGAAGGAGAAGGT	59.957	20	254
1528	2	p1	(T)11	11	745	755	CTCTGTCTGTGGGGCATGAG	60.108	20	GAGGGAGGGAAGGAGAAGGT	59.957	20	254
1529	3	c	(A)10ctccaattggaagaagaatcaattgaaac(T)10	49	2949	2997	CTCTGTCTGTGGGGCATGAG	60.108	20	GAGGGAGGGAAGGAGAAGGT	59.957	20	254
1530	4	p1	(T)11	11	3147	3157	CTCTGTCTGTGGGGCATGAG	60.108	20	GAGGGAGGGAAGGAGAAGGT	59.957	20	254
1531	1	p2	(CT)9	18	53	70	CTGAAGGAACAGCGGAGGTT	59.965	20	GTGGTCACTGAACTGCCGTA	59.967	20	264
1532	1	p2	(TC)8	16	13	28	AGCGATGACAACGACAAGGT	59.966	20	ATTCGGCCCACCAAATCCAT	60.032	20	249
1533	1	p2	(AT)8	16	3782	3797	CTTAATTCGTGCACGCCTCG	59.975	20	CGCTTCGCATCAAGGAATCG	60.043	20	163
1534	1	p2	(AT)9	18	1	18	GGTACTTCGGCAGCTCCTTT	60.036	20	GTGTCGAGGAAGTTGAGGCA	59.966	20	120
1535	2	p3	(CAA)6	18	255	272	GGTACTTCGGCAGCTCCTTT	60.036	20	GTGTCGAGGAAGTTGAGGCA	59.966	20	120
1536	1	p1	(T)11	11	13	23	AGGACTCTGCCTCATGCCTA	60.032	20	CGCCTACGCTCACTCTACTG	59.972	20	275
1537	1	p2	(CT)13	26	1	26	ACTGAGGCAGCTGTGAGAAC	59.965	20	TTGCTTGCGTCAACTGAACG	59.973	20	268
1538	2	p2	(GA)6	12	797	808	ACTGAGGCAGCTGTGAGAAC	59.965	20	TTGCTTGCGTCAACTGAACG	59.973	20	268
1539	1	p3	(AAG)5	15	120	134	AGGGAGAGAAGGACGCTTCT	59.96	20	TCGTTGCGGAGTGTGATCAA	59.967	20	183
1540	1	p2	(CT)8	16	325	340	TCGCGATGTATGGTGATGGG	59.967	20	ACCAGCTTGCCCTTTCCTTT	60.106	20	247
1541	1	p3	(AGC)6	18	427	444	CTCCGTCGCCCATTTATCGA	59.968	20	TCGCCAGCCAAGTTGTATGT	59.964	20	216
1542	2	p3	(AAT)5	15	2566	2580	CTCCGTCGCCCATTTATCGA	59.968	20	TCGCCAGCCAAGTTGTATGT	59.964	20	216
1543	1	p3	(GCC)5	15	405	419	GGAGATGGAAGAGGGAGGGT	60.031	20	CCCATCCTCACTCCTCTCCA	60.032	20	262
1544	2	p1	(T)10	10	3372	3381	GGAGATGGAAGAGGGAGGGT	60.031	20	CCCATCCTCACTCCTCTCCA	60.032	20	262
1545	1	p2	(CT)19	38	111	148	AAAGCTACGGTTGGGCTCTC	60.036	20	GGAAGAGGAGGTGGAGGCTA	60.032	20	118
1546	1	p3	(ACA)8	24	89	112	TGCGCACTGTGGTCCTTTAT	59.964	20	CCTGCTTATGTGTGCCGTGA	60.673	20	151
1547	1	p1	(A)10	10	277	286	GGCAAGAGAAGGTCGGGTTT	60.251	20	AGATGCTTCATCCTCCCCCT	60.029	20	207
1548	1	p1	(T)11	11	2	12	TGCAAAGGAGCATTCTAGGTCA	59.694	22	CTTCCATCACAAGCCCGTCT	60.036	20	260
1549	1	p3	(GGC)5	15	185	199	CGCCTCCGCTGAAAATGATG	59.971	20	GCTGTTGCTGCTGTGATGTC	60.11	20	227
1550	1	p1	(T)12	12	173	184	TGGTGTCGTCTCAAGTTGGG	59.894	20	CCAACACCTCATGGAGCCAT	60.034	20	181
1551	1	c	(CT)8ccactccatacaacaa(AC)6tacaagaagaacaatcccatcccccacccctccccctcattacttctctcctttctataacttgcttgctatttattacttgcacctataccc(CT)9	155	123	277	CACCCCTCCCCCTCATTACT	60.328	20	GGAGGTGGACAGAATGCCAA	59.962	20	221
1552	1	c	(T)13gttaaagattgatttgaagttgaaattgtgccggggagcttcgatcagaaaagcttcatatgca(T)15	92	677	768	TTTCACCGGAGTTCCTCTGC	59.965	20	ACTCTAGGGTTAGGGCTGGG	60.031	20	139
1553	1	p1	(T)13	13	19	31	TCGGTTCAGTTCGGTTCCTG	59.967	20	GCCTACTTGGTCTGGCAAGT	59.963	20	169
1554	2	p1	(A)16	16	1350	1365	TCGGTTCAGTTCGGTTCCTG	59.967	20	GCCTACTTGGTCTGGCAAGT	59.963	20	169
1555	3	p2	(TA)6	12	1490	1501	TCGGTTCAGTTCGGTTCCTG	59.967	20	GCCTACTTGGTCTGGCAAGT	59.963	20	169
1556	1	p1	(T)14	14	1	14	CTACTGGGGCCTTCCTTTGG	60.034	20	AGAGCTACCTACCGCACTGA	60.034	20	182
1557	2	p1	(T)10	10	233	242	CTACTGGGGCCTTCCTTTGG	60.034	20	AGAGCTACCTACCGCACTGA	60.034	20	182
1558	1	p2	(TC)10	20	46	65	CGTCTCCATCTTCGAGAGCC	59.97	20	ACACTTGAGAGAAGCGCGAA	59.968	20	152
1559	1	p1	(T)12	12	891	902	GCTGCCAACAAAAAGCCACT	60.179	20	CTGCCTTGGCCTTTGAGGAT	60.324	20	159
1560	1	p2	(CA)7	14	116	129	GCACACACACACACACCAAG	60.179	20	ACTATTCCCGGATGGAGAGAGT	59.822	22	155
1561	1	p2	(AG)15	30	463	492	GGGATCCACCACGTTCAAGT	59.964	20	ACATTCTCAAGCGGCAGTGA	59.965	20	130
1562	1	p1	(T)11	11	5912	5922	TATCAAGAGGTGGGGAGGGG	60.03	20	TCCCATCCGGACATCTTCCT	60.031	20	263
1563	1	p1	(A)15	15	607	621	AAGCTGGTATTGGTGGTGGG	59.96	20	GCTTTCGTGTCCTGCCTTTG	60.04	20	274
1564	1	p1	(A)14	14	83	96	TGCGCTTGCGAAGGAGAATA	60.108	20	GTGCTCTCTCTCCCCTCTCA	60.034	20	166
1565	1	p1	(T)12	12	1	12	GTGTGAGGAGCTGGAACGAA	59.966	20	CGCGCTCAAGCTCAAGAATC	59.974	20	146
1566	1	p2	(TC)12	24	70	93	CAACAGCCTTTGTGACCTGC	59.969	20	GTTGAAAAGAAGGCTGCGCA	59.969	20	119
1567	1	p1	(A)10	10	537	546	AAAGAAAAACCGCACCGACG	59.972	20	TATCTACTGTGCCCAACGCG	60.179	20	219
1568	1	p1	(T)10	10	4720	4729	AACTGGAGAGAGCTTCGTGC	60.038	20	TCCGTTTCCCGTCGAACATT	59.966	20	138
1569	1	p2	(CT)8	16	76	91	TCACAAGACCACGCTCTTCC	59.966	20	TTGCGAGTTCTGTGCTTTGC	59.971	20	187
1570	2	p1	(T)10	10	222	231	TCACAAGACCACGCTCTTCC	59.966	20	TTGCGAGTTCTGTGCTTTGC	59.971	20	187
1571	1	c	(GCA)5gattattgc(CAGCCT)5	54	112	165	GAGTGGGGCAGAAGAGAACC	60.036	20	ACCCCCATCTGAATCGGGTA	60.031	20	153
1572	2	p3	(GGC)5	15	740	754	GAGTGGGGCAGAAGAGAACC	60.036	20	ACCCCCATCTGAATCGGGTA	60.031	20	153
1573	1	p2	(GA)11	22	19	40	GCATCAGTATTCCGGCTCGA	59.968	20	AGGGCAGGTTTTGTGGTTGA	60.033	20	147
1574	1	p2	(CT)16	32	13	44	GGCAGTTGCTTGTTTGGGAG	59.967	20	GCCTGACGAAACTGTCCAGA	59.966	20	158
1575	2	p1	(T)11	11	3124	3134	GGCAGTTGCTTGTTTGGGAG	59.967	20	GCCTGACGAAACTGTCCAGA	59.966	20	158
1576	1	p1	(T)10	10	3973	3982	CTTGGGGGTGAAGCCTACAG	60.035	20	GCGTGATATGGCGGAAACAC	59.972	20	201
1577	1	p1	(A)11	11	4733	4743	TTACCACCGACTGCTGCAAT	59.964	20	ACCCTGTTTTCCCCTTTGCA	60.032	20	142
1578	1	p3	(ATT)9	27	5111	5137	CGCACCCTCATTGGTACCTT	60.035	20	CGTCACTTGCCCATTTTGCA	59.968	20	211
1579	1	p3	(AGC)6	18	1349	1366	GGTCCAGTACAATTCGGCCA	60.036	20	GAGCAGGTCATCGTAGTCCG	59.97	20	163
1580	1	p2	(TC)11	22	13	34	CCAACAGAAGGTGGCTTTGC	59.967	20	TAGGGACGTCTGTAGCTGCT	60.034	20	224
1581	1	p1	(T)10	10	250	259	CGGGTTGCTTAATAGGCTGC	59.337	20	CACAACGAACGGTGACAACC	59.973	20	150
1582	1	p1	(T)11	11	339	349	CCTCTCTCGTCGCAATCTCC	59.97	20	TTGGGATGAGATCGAGAGCG	59.329	20	116
1583	1	p2	(GA)6	12	144	155	GCAAGGTTTTGGTCACCGTC	59.97	20	GCTCTGTACAGCTCCGGATC	59.969	20	221
1584	1	p2	(GA)9	18	35	52	ATTCCAGCTTCTTCCAGGGC	60.034	20	ACGAGGGCTGAGATGATCCT	60.106	20	112
1585	1	p1	(A)10	10	1475	1484	ACTGTAGCATGTGCAGGGAC	60.036	20	CATGATGAACAGTGGCTGGC	59.545	20	239
1586	1	p3	(CTG)5	15	252	266	GGTGAAAGAAGGAAGCCGGA	59.964	20	TCGGCCGCGGTCATTAATAG	60.319	20	153
1587	1	c	(A)12gaatattac(TAA)5	36	16	51	GGTGAAGTGACTGCTTCCGA	59.966	20	TAACAGGTCCCGAGGGAGAG	60.033	20	118
1588	1	p1	(A)16	16	1	16	TGAAGACGAGCTTTCGCAGT	59.968	20	CCTTCGAGTGCCCCTTGAAT	60.035	20	223
1589	1	p3	(GAC)6	18	661	678	CCGGTTCAGTGGTTTGCAAG	59.969	20	TTCCTTCCGTCCTGCTCAAC	59.965	20	101
1590	1	p2	(CT)6	12	53	64	TGTTAACTCCAGCTGGCCAG	59.963	20	CTTGCAAACCACTGAACCGG	59.969	20	155
1591	2	c	(GAT)5tccgaagaatctgaggatgatgaggacttggcagaagctatgagcgacag(TGA)5	80	737	816	TGTTAACTCCAGCTGGCCAG	59.963	20	CTTGCAAACCACTGAACCGG	59.969	20	155
1592	1	p3	(GAC)6	18	2031	2048	GAACTTCACAGCCGATCCCA	60.036	20	AGCAGCCTGAGGTTGATGAC	60.036	20	278
1593	1	p2	(CT)8	16	167	182	AGAAGGAGGAGAGAGGGCAG	60.032	20	ACAATTTCAACCCGCCAACG	59.969	20	124
1594	1	p3	(CCG)7	21	209	229	CTTTTGGTTTTGCTCGGGGG	59.967	20	TCAGTGGTCTCTTTCGCACC	59.966	20	180
1595	1	p1	(A)10	10	4145	4154	AGCTACATCACCCGAGGAGT	60.033	20	AAGTAGGCCTCTCCTCTGGG	60.032	20	236
1596	1	c	(GA)8a(AG)10	37	251	287	GCTCTCGGCCTCTTTCTTGT	60.037	20	TGCAGCTTCAAACCATGCAC	59.968	20	184
1597	2	p1	(T)16	16	3809	3824	GCTCTCGGCCTCTTTCTTGT	60.037	20	TGCAGCTTCAAACCATGCAC	59.968	20	184
1598	1	p2	(AG)13	26	50	75	AGAGGACATCACCATTGCGG	60.108	20	GGCAGTCTTCTGTCCACCAA	59.891	20	138
1599	1	p3	(GCG)8	24	423	446	ACTGCTACAGGGAATGGCAC	60.035	20	GGATTGAGGAGGAGGAGGGT	60.031	20	182
1600	1	p2	(CT)22	44	118	161	CTGTTCCTGCGTTGTTGTGG	59.971	20	TGAGCTGGCTGATAGTCCCT	60.032	20	117
1601	1	c	(AAG)6caa(AG)12	45	145	189	GGAGGAGCCGATCATTCCAG	59.965	20	CCTTCATCGAATGCCTTGCG	59.971	20	198
1602	1	p1	(T)14	14	34	47	TGCAAACCAACCGATCGAGA	59.966	20	GCTCCTTCCTCTCTCCCTCA	60.033	20	174
1603	2	p1	(T)10	10	329	338	TGCAAACCAACCGATCGAGA	59.966	20	GCTCCTTCCTCTCTCCCTCA	60.033	20	174
1604	1	p1	(T)11	11	583	593	ACATCGTGATGCCTTCCTGG	60.108	20	ACACGAGGCAAAGCAACATG	59.688	20	231
1605	1	p1	(T)10	10	571	580	AGGGGGACACAAGCTAGTAGT	59.921	21	CTGCAGCACCTAGGTTGTCA	59.965	20	252
1606	1	p2	(CT)9	18	78	95	TCCTGCCCTGGATTCTCGTA	60.033	20	TTGTGCCATCACTACTGCGT	59.965	20	221
1607	2	p1	(A)10	10	3185	3194	TCCTGCCCTGGATTCTCGTA	60.033	20	TTGTGCCATCACTACTGCGT	59.965	20	221
1608	1	p2	(CT)9	18	77	94	GTCAAGCCAGCAACTTGTGG	59.969	20	GGCGGGCTTTTTAAACTGCA	59.967	20	166
1609	1	p1	(A)10	10	496	505	ATTGCCCCATACAGTGCACT	59.667	20	GGCAAAAGAGCTCGGTGAGA	60.321	20	244
1610	1	p2	(AG)8	16	28	43	GAGGTCGCTCTAACGGGATG	59.969	20	ATAGCTACGACTGCGAGCAC	59.97	20	266
1611	1	p2	(CT)6	12	8	19	TTTGCCCTCAAAAGCGCTTC	59.968	20	TTCGACGAAGCTGAAGGCAT	60.037	20	136
1612	1	p2	(TC)6	12	56	67	AAAAGATGGACCGCTGCTCA	59.963	20	GATGCTGCAACACACCGTTT	59.969	20	221
1613	2	c	(A)10tacaacccacaaataaatatcaagagtttttatttttatttttg(CT)12(A)10	88	198	285	AAAAGATGGACCGCTGCTCA	59.963	20	GATGCTGCAACACACCGTTT	59.969	20	221
1614	3	p1	(T)13	13	2750	2762	AAAAGATGGACCGCTGCTCA	59.963	20	GATGCTGCAACACACCGTTT	59.969	20	221
1615	1	p2	(GA)6	12	60	71	TCGCATCATGTGGGTTGACA	59.964	20	GTTTTGCCCATGGAAGCCTG	60.037	20	224
1616	1	p1	(T)11	11	1246	1256	GAGCAGCAGCAACAAAGCTT	59.968	20	GAGACAATGCTGCTGCCAAC	60.109	20	129
1617	1	p2	(TC)9	18	7	24	GGGGGCTTATGTTGGAAGCT	60.033	20	CTGCGGGTAGGCATACTCAG	59.967	20	118
1618	1	p3	(CCT)5	15	341	355	GAGGGAGGGAGGAGGGATTT	60.03	20	CTGCACCACCACATCATCCT	60.035	20	111
1619	1	c	(T)12ctaaat(TTA)7	39	3577	3615	TAACTCCCCATGGCTTGCAG	60.034	20	TCAGATGCCTCTCCATCCCA	60.031	20	160
1620	1	p2	(TC)6	12	103	114	CACCTTCACCGTCTCCTTCC	60.037	20	CCGCCGTCGAATCTAGACTC	60.041	20	266
1621	2	p2	(TA)6	12	1074	1085	CACCTTCACCGTCTCCTTCC	60.037	20	CCGCCGTCGAATCTAGACTC	60.041	20	266
1622	1	p1	(T)17	17	2921	2937	GCTGGCAAGGTTTGGAACAG	59.967	20	ACGACTCGACTTGGCATGTT	59.966	20	244
1623	1	p3	(GTC)7	21	93	113	GGCTGAGGTGGCAAAAGTTG	59.967	20	CCACGCTCATCCTCGTAGAC	59.97	20	141
1624	2	p3	(CCT)5	15	749	763	GGCTGAGGTGGCAAAAGTTG	59.967	20	CCACGCTCATCCTCGTAGAC	59.97	20	141
1625	1	p2	(TC)7	14	17	30	GGGAACTGAGCTGAACCGAA	59.965	20	ATCGGGGACTTGATGGGAGA	60.031	20	183
1626	2	p1	(T)11	11	2317	2327	GGGAACTGAGCTGAACCGAA	59.965	20	ATCGGGGACTTGATGGGAGA	60.031	20	183
1627	1	p1	(T)16	16	293	308	TCAGAGCACACCATGGCTTT	59.889	20	GTGGCTCTACACTTCCCTTGA	59.376	21	106
1628	1	p1	(A)10	10	268	277	GTTGTTGCTGTTACTGGCGG	60.04	20	TGGCATGACTACAGGTTCCG	59.751	20	214
1629	1	p1	(A)18	18	432	449	TTTGAAAGGCACTGGGGGTT	60.032	20	CACACTCGGTGCCACTTTTG	59.971	20	174
1630	1	p2	(TC)7	14	14	27	TCTGCTCTCTCCCTCCAGTC	60.034	20	AGAGATGGAGGAGTCAGCGT	60.034	20	264
1631	1	p3	(GAG)6	18	1461	1478	CGAAGTGGTGGCAGAGTTCT	59.966	20	ACTGGCATTCATGGGCATCA	60.033	20	181
1632	1	c	(CT)8tattacaccgtttcc(CT)7	45	25	69	GAGGGATTGGGCTGAGCTTT	60.034	20	CCTCCTCGTCATCGTCTTCG	59.972	20	219
1633	2	c	(CT)7cctctttctctctctca(CAT)5	46	232	277	GAGGGATTGGGCTGAGCTTT	60.034	20	CCTCCTCGTCATCGTCTTCG	59.972	20	219
1634	3	p3	(CAC)5	15	1155	1169	GAGGGATTGGGCTGAGCTTT	60.034	20	CCTCCTCGTCATCGTCTTCG	59.972	20	219
1635	4	p1	(A)11	11	2964	2974	GAGGGATTGGGCTGAGCTTT	60.034	20	CCTCCTCGTCATCGTCTTCG	59.972	20	219
1636	5	p1	(T)12	12	3411	3422	GAGGGATTGGGCTGAGCTTT	60.034	20	CCTCCTCGTCATCGTCTTCG	59.972	20	219
1637	6	p1	(T)10	10	3542	3551	GAGGGATTGGGCTGAGCTTT	60.034	20	CCTCCTCGTCATCGTCTTCG	59.972	20	219
1638	1	p1	(T)11	11	4106	4116	AGACACTGCTTCCCTTCAGC	59.964	20	GAGCCTCCACAAGCCATCTT	60.035	20	226
1639	1	p3	(TCT)6	18	662	679	TTTCGACCCGCAACCTAGTC	60.038	20	TGCTCCTGCTCTCTTCTCCT	59.959	20	192
1640	1	p2	(AG)14	28	1	28	GTGGGGTCAACGCATTTTCC	60.039	20	GATACGACACGGGCATGGAT	59.966	20	142
1641	2	p2	(TA)10	20	357	376	GTGGGGTCAACGCATTTTCC	60.039	20	GATACGACACGGGCATGGAT	59.966	20	142
1642	3	p1	(T)11	11	564	574	GTGGGGTCAACGCATTTTCC	60.039	20	GATACGACACGGGCATGGAT	59.966	20	142
1643	1	p1	(A)10	10	53	62	CTCGTGGATCGACTTAGGGC	59.969	20	TTCCCCTTGTATTGGACGGC	60.035	20	206
1644	1	p2	(CT)7	14	105	118	ATGGTGATCTCTGGGGCTCT	60.03	20	CCGCTGAACACCCAACTTTG	59.969	20	197
1645	2	p1	(T)14	14	2835	2848	ATGGTGATCTCTGGGGCTCT	60.03	20	CCGCTGAACACCCAACTTTG	59.969	20	197
1646	1	p1	(A)13	13	59	71	CCTAGACGACGATCAAGGGC	59.969	20	ACCTTCACAAACACCTGGCA	60.034	20	204
1647	1	p3	(CAG)5	15	555	569	CCCTCTCCCCCAAATCCCTA	60.029	20	AGCGTAGACCAGAGAGCTCA	60.035	20	224
1648	1	p3	(TTC)6	18	105	122	ATGTCTTGAGAAGGGCGGTG	60.036	20	GACCCTGGAACCTGTGTCTG	59.965	20	258
1649	1	c	(CT)7tcatcgaacccaagcaagacccccaacccaatcgaagcaacaaacaaaacca(TC)10	86	24	109	CAGCCCTCTCTCTCTCCCTT	60.032	20	TTCCGATGGGAGTTTTCCGG	60.036	20	128
1650	1	p1	(T)19	19	5148	5166	AGTCCACCATGATCGCGATC	59.967	20	AGCAGCCTGGAATCTTGCAT	60.033	20	170
1651	1	p1	(A)18	18	33	50	GCAGCCGCAACCTGTAAAAA	59.969	20	AGTGCCAAGGCGAGATATCG	59.967	20	136
1652	2	p1	(T)11	11	466	476	GCAGCCGCAACCTGTAAAAA	59.969	20	AGTGCCAAGGCGAGATATCG	59.967	20	136
1653	1	p1	(A)11	11	3661	3671	CTTGAGTGGCCACCTTTTGC	59.967	20	AGGGCGCACCAAGTGAAATA	59.962	20	181
1654	1	p1	(T)11	11	1241	1251	GCTCTTGGATATCGAGGCCC	60.037	20	GCCTCGGAGTTGCTTAAGGT	60.036	20	114
1655	1	p1	(T)10	10	807	816	CTGGCAAAGGAACAGACGGA	60.25	20	TGCCAAGCATACACCCAAGT	59.888	20	147
1656	1	p1	(T)10	10	276	285	TGTGCTATCAGGTCCTGGGA	59.957	20	TAACTATTGGCTGCAGCGCT	60.108	20	151
1657	2	p1	(T)10	10	608	617	TGTGCTATCAGGTCCTGGGA	59.957	20	TAACTATTGGCTGCAGCGCT	60.108	20	151
1658	3	p1	(T)16	16	765	780	TGTGCTATCAGGTCCTGGGA	59.957	20	TAACTATTGGCTGCAGCGCT	60.108	20	151
1659	1	p1	(T)10	10	1639	1648	ACGACACCAGGGGATCCATA	60.032	20	TTCAGCCTCTGCCAAGATCG	60.108	20	116
1660	1	p1	(A)10	10	65	74	TGTTCTTAGCGCTCCTCTGC	60.109	20	CTCACTCATCGGGATAGGCC	59.394	20	102
1661	1	p1	(T)11	11	817	827	CGCCTCTTCGCTGCATACTA	59.969	20	GAATTTACGCTTGCCCTGGC	60.179	20	233
1662	1	p1	(A)10	10	38	47	TCTGGACTATCTGGCGGTGA	60.034	20	TGACAGAACCCATGGATCGC	60.108	20	136
1663	1	c	(CCT)5cttcctcctt(TCC)6	43	88	130	ACGGAAGAGTTTCGCGTCTT	59.968	20	CCATCTCCACACACTCCACC	60.036	20	136
1664	1	p3	(GAG)6	18	374	391	ACAGACAGACGCTGCAATCA	59.966	20	TAGGGAACTGTGCGGACAAC	59.966	20	168
1665	1	p1	(T)10	10	1444	1453	CAAAGCCCTGTCTCGATGGT	60.036	20	CTCTGCCGAGCTCGAATCAT	59.968	20	225
1666	1	p3	(CTC)6	18	144	161	TCTCATCCCCTGTCCGGATT	60.031	20	TAGATGACCATGGGGGACGT	60.032	20	265
1667	1	p1	(A)15	15	41	55	TGATTCCATCGCATCCGGAG	59.966	20	CGAGGGTACTTGGCGATACC	59.968	20	211
1668	1	p1	(T)13	13	641	653	GATTTTGACCGGGTCCAGGT	59.962	20	TAGGGCAGGATTCGGGACTT	60.326	20	147
1669	1	p3	(TTC)5	15	36	50	CTGCATCCGTCGCTCCTATT	59.967	20	ACATCTCCTCTCTCGCCTGT	60.034	20	208
1670	1	c	(GCG)5(GAG)5	30	318	347	CTCTGGAATGAGGAGGGGGA	60.031	20	GAAGAAGGTACACGCCCACA	59.966	20	100
1671	1	p2	(CT)15	30	29	58	GAGCAAACACTCGGAGGTCA	59.966	20	ACTCTCTTTGGCCCATCTGC	60.035	20	150
1672	1	p3	(GCT)5	15	763	777	CCGATCACCTCTACACTCGC	59.97	20	AGGCTTGTCTTCGACCTTGG	59.965	20	149
1673	2	p2	(TC)7	14	1175	1188	CCGATCACCTCTACACTCGC	59.97	20	AGGCTTGTCTTCGACCTTGG	59.965	20	149
1674	1	p3	(CAC)5	15	1411	1425	CGCAAGGGAAACATCCTCCT	60.035	20	AAGGGGCATCTGGGGATTTG	60.032	20	151
1675	1	p1	(T)10	10	641	650	GGAGTACCGTGCTCTGATCG	59.97	20	TGGAGGGTGAATTCGTGTCG	60.038	20	150
1676	1	p1	(A)10	10	18	27	CCTCATCTCCGCCTTCATCC	59.965	20	GAGCTTTATCTCGGACCGGG	59.968	20	184
1677	1	p2	(TG)7	14	809	822	TTGCCCACCGTCCTTTCTAC	59.964	20	GAATGGTGGGGGTCAACCAT	59.959	20	254
1678	1	p1	(A)10	10	28	37	CAGTGGTAGGAAGCATCGCA	60.108	20	CGCCACTGCAAAAACGAAGA	59.971	20	107
1679	1	c	(T)11ggggcaatcatttgttgctggtgattgattgcttgcttacttgatttctagttattggtgggagaaaagtgttgtgttatg(T)15	107	1366	1472	GTGTTTGGCACCGTGAACTC	59.971	20	ACCACTGTCTCATTCAGCGG	60.037	20	146
1680	1	p2	(TC)8	16	1	16	CAAGCACTGGAGACTGCAGA	59.966	20	GCATTATCTCCCATCCCCGG	60.035	20	269
1681	1	c	(GA)9gggagggagtctcatcatttcattatctgatcgcaaagcgatcctttcttcttcttctctctcttctctttctccctctagattt(A)13	116	10	125	TGGGGGTTTGATCGGTGATG	60.035	20	CCTCCAACCAACCGATCGAA	60.037	20	177
1682	1	p2	(CT)11	22	188	209	GGGGATTCGCCATGCAAATC	59.967	20	AGATGGACTAGCCCTTGGGT	59.955	20	154
1683	1	p3	(AAG)5	15	64	78	GATGAGGGCGGTAGTGTACG	59.97	20	CTTCAGTACCTGTGGGCCAG	60.036	20	201
1684	1	p2	(AG)7	14	60	73	CAGCTATGGTCGGTGCTTCA	60.108	20	TTTGCAATCGCCGAGAGTCT	60.037	20	270
1685	1	p1	(A)14	14	1144	1157	GTTGGGTCTCATCGGCAGAA	60.036	20	TTCTTCGCCAGCCTTGGTAG	60.036	20	249
1686	1	p2	(AG)9	18	4	21	TGGCAACTGGCGTTCAATTG	59.968	20	TCTTCAAAACGTGGGTGCCT	60.107	20	270
1687	1	p1	(A)10	10	1810	1819	TCTGGTGTCCACTGGAATGC	59.963	20	GCAGTATCCGTGGATGAGGG	59.966	20	147
1688	1	p1	(T)10	10	589	598	CTAGGTGCTGACGGCTTCAA	60.037	20	GACCCGGCGAGTTAGCAATA	59.896	20	131
1689	1	p1	(A)10	10	46	55	CCTCCCGAAGCGTTTCATCT	60.108	20	GAGGGCGGACTTAATCAGGG	59.893	20	154
1690	1	p1	(A)10	10	952	961	GGTAGCAGGGTTTTACGGCA	60.322	20	ACAGCCTGAGTTTGAGTCGT	59.247	20	240
1691	1	p3	(GAG)5	15	365	379	TCCTTCCAATCTGAACCCGC	60.035	20	TCCTCTCTGAACGCTCTCGA	60.036	20	188
1692	1	p6	(TCTCCG)8	48	1140	1187	ACCCAGTCCACTGCAAAACA	60.034	20	CTGTGCAGCAACAACAGACC	59.97	20	220
1693	1	p1	(T)15	15	1	15	AATGCCCAGATGAATGCCCA	60.032	20	TCCGAAATCCCGAAGCCAAA	59.963	20	135
1694	1	p2	(CT)6	12	6	17	CAGGACTCGTCGTCGATCTG	59.973	20	ATTCTCACACACCAGCCTCG	60.037	20	225
1695	2	p3	(CGG)5	15	482	496	CAGGACTCGTCGTCGATCTG	59.973	20	ATTCTCACACACCAGCCTCG	60.037	20	225
1696	3	p1	(A)10	10	749	758	CAGGACTCGTCGTCGATCTG	59.973	20	ATTCTCACACACCAGCCTCG	60.037	20	225
1697	1	p1	(A)15	15	4	18	TAATGGGGTCTGCCTCCAGA	59.956	20	CCATAGCATTGCAACCTGGC	59.896	20	242
1698	1	c	(CT)6ttctctctctctaaaaccctaaccctaaccctaatctccactctctt(TC)21	101	2	102	TGGAGATGCGTTGGGGTTTT	60.179	20	CAGCACGTTCATCCAAACCC	59.759	20	150
1699	1	p2	(CT)8	16	183	198	CCCTCACCATCAACCTTCCC	60.034	20	AGTTGGAGCGCTCGGATATG	59.967	20	180
1700	1	c	(GAG)5agcccgaaccgcaggttttcttcgaggttcgctgcccgtcttggcccgccaccgatggcgatgagaccgttgccggagagtccatgagaagtga(T)17	126	282	407	TCGATGAAGGGGACAGGGAT	60.031	20	CTTCTCATGGACTCTCCGGC	59.896	20	126
1701	1	p3	(TCA)5	15	37	51	CCATCCCCTCCAGCAATCTC	59.89	20	CTGAGCGAGGGAATCACGTT	60.109	20	217
1702	1	p1	(T)10	10	951	960	ACCGACTAGCAATGAAGGCC	60.108	20	CTTGCTCCCTACACAGCCTT	59.674	20	119
1703	1	p3	(AGC)5	15	862	876	CAAGCAAAGCCCAAATCCCC	60.036	20	TGTTTGGGAGCAAGGTGGAG	60.179	20	274
1704	1	p2	(TC)17	34	117	150	GAGGTGGTGCTTCACGTGTA	59.967	20	GGATTTTCACGAGGAGGGCA	60.035	20	209
1705	2	p1	(A)12	12	1477	1488	GAGGTGGTGCTTCACGTGTA	59.967	20	GGATTTTCACGAGGAGGGCA	60.035	20	209
1706	1	c	(CT)7cctaagtcaacgcca(TC)15	59	66	124	AGGACAAGGCGGTAGATCCT	60.032	20	CAGTGGCTGTGGCTTTGAAC	59.969	20	148
1707	2	p1	(A)17	17	2564	2580	AGGACAAGGCGGTAGATCCT	60.032	20	CAGTGGCTGTGGCTTTGAAC	59.969	20	148
1708	1	p2	(CT)15	30	1008	1037	CCAGATGGTCAACCTCACCC	60.035	20	GTTAAAATCCCTCGCGCGAC	59.974	20	232
1709	1	p1	(T)19	19	356	374	TGGCTGATCAACTTGGCCTT	59.887	20	TAACTTATGGGTCGCGCTCC	59.896	20	247
1710	1	p2	(CT)6	12	358	369	GGTTCCCTCTTTCCATGGGG	60.033	20	ACATGGCCCTCCCCTTATCT	60.029	20	194
1711	2	p2	(CT)30	60	764	823	GGTTCCCTCTTTCCATGGGG	60.033	20	ACATGGCCCTCCCCTTATCT	60.029	20	194
1712	1	p3	(TCA)6	18	55	72	ACCTGGGGCCCTACCAATAT	60.028	20	CCGTTGACACCAGCCACTAT	60.036	20	251
1713	1	p1	(T)10	10	2519	2528	CGGTGAAGGATGTGGTGTCA	59.965	20	TGTTCCACAGGACCACATCG	59.965	20	120
1714	1	p5	(GTTTT)5	25	2310	2334	TCTACGCCTACCCCAATCCA	60.032	20	TCTGTGTTGCCAGCTCTCTG	59.966	20	202
1715	1	p1	(A)10	10	3794	3803	TGTCAGGAAGCGGGGATCTA	60.033	20	TTGAAGGCTGGCTTCAGAGG	59.963	20	216
1716	1	p1	(A)10	10	45	54	GCGTGGCAAGTTGATCGATC	59.973	20	TGGAGGGCTTGCTTCAAGAG	59.963	20	148
1717	1	p3	(AGG)7	21	15	35	TGTTGCCTCTTTATCGCGGT	60.037	20	AGCTTGGCGGATCCATCAAA	60.034	20	241
1718	1	p1	(T)12	12	11	22	GCTTGCGCAAAGGTCAAAGA	59.969	20	TTCGCCAAATTTGCCTCAGC	60.038	20	236
1719	1	p2	(CT)9	18	297	314	TGCAGGGTTTCAACATCGGT	60.179	20	CGCCATTCCTAAGGTGACCA	59.748	20	154
1720	1	c	(AC)7atatatattttgaaaggtaaa(TC)9(AC)9	71	187	257	CAGGTTTTGGCCCAAAAGGG	59.892	20	TGTGTTGTTCCCTTCCTGCA	59.743	20	261
1721	1	p5	(ATCTC)5	25	223	247	AGATGGTGGGGAATCGGAGA	60.031	20	TCAGAACCACCACTCGCTTC	59.966	20	147
1722	1	c	(T)10ctctctttttttgattcccatttgggtggttgtcagcaaagcagatcaatcagttacaggtcaagaaacagc(A)21	103	176	278	GGTGGTTGTCAGCAAAGCAG	59.969	20	CACCCTCAGATCCCTCCTCA	60.032	20	199
1723	1	p1	(A)13	13	219	231	CGTCCCCCTCACCATAATCG	59.966	20	TCGTCTCGCAAGTCAAGCTT	59.968	20	216
1724	1	c	(TC)9cccggtgaagttctccacgatcccctatctcctctctcctctatctcgttgtgatcgaaatctcgaatctcgagattg(GA)8	112	41	152	TCTCTCTCTCCCCGGTGAAG	60.034	20	CCGATCGAAACTCGTCCGAT	59.971	20	123
1725	1	p1	(T)10	10	4733	4742	TGCAACTTTTAAAGGCGCCC	59.967	20	CCTGTGTCCTGACCACCATC	60.036	20	182
1726	1	p1	(A)10	10	124	133	TAATCACCCGCCAGATCTGC	59.893	20	AGGACCAGAAGGAGCTCGAT	60.033	20	111
1727	1	p1	(A)10	10	77	86	TGGCCATCGGGAGAAAGAAC	60.035	20	CACCTAAGTTCGATCGCCGA	59.9	20	176
1728	1	p2	(CT)8	16	89	104	TTGCCAGACTCTTTCGGCAT	59.963	20	CAGGTTCCGTAGTCCCAACC	60.037	20	245
1729	1	c	(TC)7ctctctagagagagaacaaacaatgaaagagattttagaaagagatagaatagagagagaaagaatggggagagatccaaagaagc(ATT)5(A)10	125	24	148	CTCTGCTTTCTGCCTCTGGT	59.676	20	GCCAGATGAGGAAAAGACCCA	59.995	21	152
1730	2	p3	(AAG)5	15	343	357	CTCTGCTTTCTGCCTCTGGT	59.676	20	GCCAGATGAGGAAAAGACCCA	59.995	21	152
1731	1	p2	(TG)6	12	201	212	CCACAGCCAACAGGATAGCA	60.035	20	AGAGGAGCTGGCTGTCCATA	60.032	20	230
1732	1	p1	(A)17	17	2291	2307	GTGGTCCCAGTCCTTACAGC	60.036	20	CAATAGTGTTACGCAGCCGC	59.974	20	221
1733	1	p1	(A)12	12	393	404	ACAGACCCGTCTTTGTTGCA	60.107	20	ACTCTCGAGGCTCTATCCCT	58.854	20	235
1734	1	p1	(T)10	10	368	377	GTGTCCAGGTTTCGAGGAGG	60.037	20	TGTACATTGGTGGCCACGAA	59.891	20	238
1735	1	p1	(T)12	12	71	82	GGTGGAGGAAGTCAGAAGGC	60.036	20	AGCACCAGGAGGGATCATCT	60.03	20	130
1736	2	p1	(A)10	10	2624	2633	GGTGGAGGAAGTCAGAAGGC	60.036	20	AGCACCAGGAGGGATCATCT	60.03	20	130
1737	1	p1	(T)11	11	1	11	GGCCTCTTGTGTTGCAACTG	59.969	20	TGCAATCTCCTTCCGCACTT	59.963	20	113
1738	1	p2	(TC)12	24	104	127	TCACACTTCTGTTGTCGCGA	59.898	20	TTCCTCGATCTCCAATGGCG	59.895	20	127
1739	1	p2	(CT)6	12	20	31	CCAGCTCTACTCCTCCACCT	60.033	20	AATTGTCCTTCCGCTGCTGA	59.963	20	143
1740	2	p3	(CCA)5	15	445	459	CCAGCTCTACTCCTCCACCT	60.033	20	AATTGTCCTTCCGCTGCTGA	59.963	20	143
1741	3	p3	(GTG)5	15	1023	1037	CCAGCTCTACTCCTCCACCT	60.033	20	AATTGTCCTTCCGCTGCTGA	59.963	20	143
1742	1	c	(AG)10aaatcccaatccagacgtctcaattacatttga(T)10	63	651	713	TTTTGCTTTCTCACCTGCGC	59.969	20	CTTCTCCATCTCCACCTCGC	59.896	20	229
1743	2	p3	(AAG)5	15	857	871	TTTTGCTTTCTCACCTGCGC	59.969	20	CTTCTCCATCTCCACCTCGC	59.896	20	229
1744	1	p1	(T)10	10	1305	1314	AAGCGACCCGACAAAGTGAT	59.965	20	AAGCAGCCACAAATCAAGCG	60.039	20	268
1745	1	p2	(TC)9	18	81	98	GAGTCCGATGTGCTGACCAA	60.037	20	AGCATCGACTGTTTGCCTCA	59.965	20	147
1746	1	p2	(TG)7	14	2892	2905	ATCCCCACTACTCTTCCGCT	60.032	20	AAATACCCGGGAGCAAGTGG	60.034	20	179
1747	1	p2	(GT)6	12	1481	1492	CCTGAGAGAGCTGAGCATCG	59.969	20	TTCACTGATCCTCGCCACAC	60.037	20	265
1748	1	p3	(CCT)5	15	75	89	GACGAGGATTACGAGCCCAG	59.969	20	CAAGCAGCACCACTCCAAAC	59.969	20	199
1749	2	p3	(GGC)5	15	792	806	GACGAGGATTACGAGCCCAG	59.969	20	CAAGCAGCACCACTCCAAAC	59.969	20	199
1750	1	p2	(GA)7	14	420	433	CTTGTTGGCAACTGTCGGTG	59.971	20	AGCCCCAATCTCTCTCGAGT	60.033	20	109
1751	1	p6	(CCGCCT)6	36	125	160	AGCCTCTGATGAATCCCCCT	60.029	20	ACATGCTCATGATGTGCCCA	60.034	20	181
1752	1	p1	(A)10	10	10	19	AAAGGCACGTCCATGGACAT	59.962	20	TTGTCAATGGACCCCACCAC	60.179	20	151
1753	1	p1	(A)11	11	29	39	CCTCCCCTCCTTTTCGCATT	60.034	20	CAACTGAACAAGCCACTGCC	59.969	20	184
1754	1	p2	(TC)10	20	79	98	CGATAGGGATAACGGTGGCC	60.038	20	AGAGAGAAAGCACGGCGAAA	59.966	20	243
1755	2	p1	(T)11	11	422	432	CGATAGGGATAACGGTGGCC	60.038	20	AGAGAGAAAGCACGGCGAAA	59.966	20	243
1756	1	p3	(CAG)5	15	1260	1274	AAACGCCCCCTAATGTCCAG	60.034	20	GGAGCTGATGGTGGATCTCG	59.967	20	208
1757	1	p3	(GCC)8	24	58	81	AAGCCGGAAAGGAGAGAAGC	60.036	20	CAACCACGTTCACTGCTTGG	59.971	20	158
1758	1	p3	(AGA)5	15	2114	2128	CAGTCGATGCATTTCGCCAG	59.973	20	GCCCACATGTGTTTCGCTTT	59.968	20	130
1759	1	c	(GA)6cagtgagtgagacagtgagagac(AG)7	49	25	73	AGGAGGAGGGGGCCAAATAT	60.028	20	CCGGCTATTGGATTGCTTGC	59.969	20	184
1760	1	p1	(T)11	11	1	11	ACTCAGCGGTTGGAGTGAAG	59.966	20	CCTACAAACACATCGGCCCT	60.035	20	138
1761	2	p1	(T)10	10	682	691	ACTCAGCGGTTGGAGTGAAG	59.966	20	CCTACAAACACATCGGCCCT	60.035	20	138
1762	1	p1	(A)14	14	1928	1941	CAGCCTGCTTTGCGTTTCTT	59.969	20	CTACCCGCCGGCTAAAGTAG	59.968	20	193
1763	1	p3	(CCG)5	15	350	364	GAAATGGTATGCCGCCGTTC	59.971	20	CTGGTATTGGGACGCCAACT	60.035	20	277
1764	1	p1	(T)12	12	226	237	TTGTCGGCAGTCCATATGCA	59.748	20	ATCCGCACTGTACAAGGCAA	59.964	20	251
1765	1	p1	(T)10	10	105	114	CTCACCCGCAGATGGTATCC	59.966	20	TCCACCCCAATTCGAGTGTG	59.964	20	127
1766	1	p1	(T)10	10	2762	2771	GCTGCGATACCGAAAACGAC	59.975	20	CCTTCTTCGCTCCAAACCCT	59.963	20	244
1767	1	p1	(A)10	10	321	330	CGCATTCAAGGCCTGCTTTT	60.038	20	GTCAACAAAAGCTGGCAGGG	59.967	20	136
1768	1	p1	(A)11	11	1948	1958	GAATGCGCAGAATGGACCAC	59.901	20	TGGATATGTGGACCCATGCG	59.892	20	148
1769	1	p1	(A)10	10	133	142	TTAAAACCCGATTCGGCCGA	60.037	20	AATACTGGCCAGGGAGCATG	59.816	20	156
1770	2	p1	(T)10	10	325	334	TTAAAACCCGATTCGGCCGA	60.037	20	AATACTGGCCAGGGAGCATG	59.816	20	156
1771	1	p1	(T)10	10	143	152	TACGAGGAGAGGAAGGCCAA	59.959	20	AATGCCATTGAGGACGCTGA	60.035	20	254
1772	1	p2	(TC)8	16	13	28	CAGTCCCAACAATGTGCAGC	60.039	20	CGCCCCATAACTACGAACCA	59.824	20	258
1773	2	p3	(ATG)5	15	976	990	CAGTCCCAACAATGTGCAGC	60.039	20	CGCCCCATAACTACGAACCA	59.824	20	258
1774	3	p1	(T)10	10	1629	1638	CAGTCCCAACAATGTGCAGC	60.039	20	CGCCCCATAACTACGAACCA	59.824	20	258
1775	1	p1	(T)10	10	783	792	TGCAAGAACGTAGGGACACC	59.966	20	ACATGGTCCACCGAACTGAC	59.965	20	148
1776	1	p1	(A)10	10	462	471	TTATTGCTCGACTGAGGGGC	59.822	20	TTGACAGCAAGGACAGAGGC	60.25	20	101
1777	1	p2	(AG)6	12	184	195	CCCACTGTACTGCTCTGCAA	59.965	20	GAGGAAGCGGAGGATTCGAG	59.969	20	118
1778	1	p1	(A)10	10	21	30	ATGCTTTGCGTCCTCCATCA	60.035	20	CAAGACCACTTGCACTTGGC	59.969	20	102
1779	1	c	(T)10ggggacggggtttgggtatagaagaaaaaaagatcaatttttgaagtgttttgggatagtttttggggggtttgttcatgtaaac(A)10	105	306	410	ACTCTCCTCTCCATGGACCC	60.032	20	CTTTGCACATTTCCGGGCAA	59.967	20	270
1780	2	p1	(T)10	10	4713	4722	ACTCTCCTCTCCATGGACCC	60.032	20	CTTTGCACATTTCCGGGCAA	59.967	20	270
1781	3	p1	(T)11	11	4865	4875	ACTCTCCTCTCCATGGACCC	60.032	20	CTTTGCACATTTCCGGGCAA	59.967	20	270
1782	1	p1	(A)17	17	214	230	ATCGAGATTGAGGAGCTGCG	59.968	20	TGAGACTGTTGAACCGCTCC	59.966	20	202
1783	1	p1	(A)15	15	1	15	TCCCCCAAATTCCCCCATTC	59.658	20	AGGTACTTGTCGTCGATGCC	59.827	20	270
1784	2	p3	(CCG)6	18	173	190	TCCCCCAAATTCCCCCATTC	59.658	20	AGGTACTTGTCGTCGATGCC	59.827	20	270
1785	1	p1	(A)14	14	15	28	TGCGACACTTGTGTCCTCAT	59.607	20	TAATGCGGCCATTTGCGATG	59.969	20	279
1786	1	p2	(CT)6	12	127	138	CTCGGTGTTGGAGAAGCTGT	59.966	20	TAAGCGTGCAACAGCTACCA	59.966	20	178
1787	1	p1	(T)11	11	1	11	CTTGGCGTCGATCGATCAGA	59.971	20	TGGTGATGTTTGCGATCCGA	60.037	20	199
1788	2	p3	(TCA)6	18	212	229	CTTGGCGTCGATCGATCAGA	59.971	20	TGGTGATGTTTGCGATCCGA	60.037	20	199
1789	1	p1	(T)10	10	1151	1160	CGAGCTCTAGCATGAAGGGG	59.967	20	AGGAGGGCGAGCTCTTTCTA	60.033	20	175
1790	2	p1	(T)10	10	2810	2819	CGAGCTCTAGCATGAAGGGG	59.967	20	AGGAGGGCGAGCTCTTTCTA	60.033	20	175
1791	1	p2	(TC)7	14	44	57	CGAAGGAGTCCAGCAAACGA	60.32	20	GGTGGTGACTTTGAGGCTGA	59.891	20	166
1792	2	p1	(T)10	10	327	336	CGAAGGAGTCCAGCAAACGA	60.32	20	GGTGGTGACTTTGAGGCTGA	59.891	20	166
1793	1	p1	(T)16	16	3608	3623	AGCTCAGTGTCTCGGTGTTG	59.967	20	GGTGCTGCGTTTTTCGAAGT	59.971	20	223
1794	1	p6	(TCCGCC)5	30	1532	1561	GCGTCCAGACAGACTTGACA	59.968	20	CTTGCATCCCAGCTTCCTGA	60.035	20	192
1795	2	p1	(T)10	10	1689	1698	GCGTCCAGACAGACTTGACA	59.968	20	CTTGCATCCCAGCTTCCTGA	60.035	20	192
1796	1	p1	(A)12	12	594	605	GAGGAAGGAGAAGATGGCCG	59.894	20	ACTGTTGGTTCAAAGGGCCA	60.033	20	269
1797	2	p1	(T)10	10	788	797	GAGGAAGGAGAAGATGGCCG	59.894	20	ACTGTTGGTTCAAAGGGCCA	60.033	20	269
1798	1	p1	(T)12	12	1362	1373	GGTGGTGACAAAGGCCTCTT	60.179	20	ACAGGGGCAGATCAAATTGGT	59.922	21	128
1799	1	c	(TC)6ctctctcttgcctgatctccaaccaagcttctaaggtcaatacttatcc(T)10	71	434	504	CTCAGGACCCGAATGCACTT	60.036	20	CTCCAGCCAATGCATCATGC	59.968	20	243
1800	1	p2	(CT)6	12	191	202	TGGATCGATGGCATGTGGAG	59.893	20	TACCGCTTGGATCCATCACG	59.896	20	214
1801	1	p1	(T)12	12	1	12	AAACTTTGCTCACAGCTGCG	59.97	20	AATATTTTGCACAGCCGCGG	60.179	20	109
1802	1	p2	(AT)6	12	420	431	TGGGCCTGTTTGGTTGCTTA	60.106	20	CCCGTCAATGTTGATGTGGC	59.829	20	264
1803	2	p2	(AT)7	14	584	597	TGGGCCTGTTTGGTTGCTTA	60.106	20	CCCGTCAATGTTGATGTGGC	59.829	20	264
1804	1	p1	(T)11	11	316	326	AGTCGCTGATTCCCCTTTGG	60.035	20	TCGTTCGCCGACATCATTCA	60.109	20	263
1805	1	p1	(T)12	12	142	153	GCGAAGGACAGGTGACTCAA	59.966	20	CCAGCAGTCCGAGTATCACC	59.897	20	180
1806	1	c	(AT)16(AG)16	64	32	95	TGAGATTCGTGTTGGCCATCA	59.997	21	TGGTTGGACTACAAAGTTTCCAC	59.051	23	147
1807	1	p1	(A)10	10	11	20	AGAGGATGAGGATGAAGAGGAGT	59.793	23	CCATCGCTCCATCGCTAGAG	60.109	20	107
1808	1	c	(AAC)6tggttgggattctctctctcccctcagattaacatggaggatgatg(ATC)6	82	65	146	CCCTGTTTCTTCCTCCGTCC	60.036	20	CATACTGATGATGGGCCCCC	59.961	20	260
1809	2	p3	(CAG)5	15	503	517	CCCTGTTTCTTCCTCCGTCC	60.036	20	CATACTGATGATGGGCCCCC	59.961	20	260
1810	1	p3	(TGG)5	15	579	593	ACCCGAGCTTGCAACTGTAA	59.892	20	GTGACTTGGTTGTTCGTGGC	59.971	20	236
1811	1	p1	(T)10	10	568	577	AAAATTGTTCGCCGTCGCTC	60.11	20	CCCTCTCACCCGATCGATTG	59.967	20	265
1812	1	p1	(T)13	13	55	67	ATCTGGTGGTGTGCTGCTAC	60.036	20	GAGCGACTATCGACCGTGTT	59.902	20	242
1813	1	p1	(T)12	12	408	419	TCAGCTCTGTCCTGTACGGA	59.962	20	TTCAACCCCAGACATGAGGC	59.962	20	226
1814	1	p1	(T)10	10	95	104	TCGGATGACTCTAACCCCCA	59.663	20	TGGTCATGCTCCTTTACGCA	59.677	20	235
1815	1	p1	(A)10	10	1	10	CATCCTTTCAGCCACCCCAT	60.033	20	CAGCTATGCCAAGATGAGGGT	59.858	21	111
1816	1	p1	(A)22	22	388	409	GGTTGAGGAATGGGTGGAGG	60.034	20	CATTAGGTAGCGGCTCAGGG	59.966	20	149
1817	1	p2	(TA)8	16	942	957	GAAGCCGACCAATCATGTGC	59.901	20	TCCTTAATGCCGCCCACATT	60.034	20	147
1818	1	p2	(AG)6	12	43	54	GGCAGCCCAAAGAGAGAGAG	60.108	20	TGCTGTCTTGAGCTGACCAG	59.966	20	262
1819	1	p6	(AACCCT)5	30	20	49	GCTTATCTCCTCGCAGGACC	59.967	20	TGGGCTACGAGAAACACGAC	60.039	20	125
1820	2	p3	(TGA)6	18	1275	1292	GCTTATCTCCTCGCAGGACC	59.967	20	TGGGCTACGAGAAACACGAC	60.039	20	125
1821	3	p1	(T)10	10	2124	2133	GCTTATCTCCTCGCAGGACC	59.967	20	TGGGCTACGAGAAACACGAC	60.039	20	125
1822	1	p3	(GGC)6	18	236	253	ATGGTGTTGTTGGTGGTGGT	60.033	20	AGCCCATGCCACCAATTTCT	60.252	20	158
1823	1	p1	(A)10	10	548	557	AGCCGTGCTATTTGGATCCC	60.179	20	CAGCAGGGGATTGGGTCAAT	60.033	20	104
1824	1	c	(CT)8cctctcgcgacaaactagggcactgggcagtgggcacctctcg(CT)16	91	140	230	CGACTCGCCTATGTGGGTTT	60.108	20	TTGTCGCGAGAGGAGAGAGA	60.036	20	146
1825	1	p2	(GA)6	12	494	505	GTTGCTACTGCTGTTTCCGC	60.11	20	GGTCTCTCTCTCCTCTCGCA	60.107	20	151
1826	1	c	(TC)7t(TC)14	43	30	72	TTGGTTGTGGTGTCCCAACA	59.96	20	TTTAGCCCCCTCTGCAACTG	59.962	20	122
1827	1	p1	(T)10	10	310	319	ACAAACCCGACCCGAATACC	60.036	20	CCGCTTCTGTTGCTGTTGTC	60.041	20	198
1828	1	p4	(AAAG)5	20	31	50	AATCCAAGGACCGGAGCAAG	60.035	20	AGCATGCAAAGCCTCCTCTT	59.961	20	224
1829	1	p2	(TA)6	12	4198	4209	GGATTGAAGTGGGATGGCCA	60.033	20	TTGACCTTGCAGCCAAATGC	59.966	20	119
1830	1	p3	(CTT)5	15	59	73	GCATATGAGTGCCAAGCTGC	59.97	20	GACTTCAGCAGCACCTGGAT	60.036	20	212
1831	1	p3	(GGA)5	15	2532	2546	GGGCTTCTCTCAGGTGAACC	60.036	20	CTGCATCATGCCATGGAACG	59.97	20	253
1832	1	p2	(TC)6	12	119	130	GCGTTGAAAGCCTTCATCCA	59.119	20	TAGTACAAGGGCAGGGGAGT	59.584	20	167
1833	2	p1	(A)24	24	321	344	GCGTTGAAAGCCTTCATCCA	59.119	20	TAGTACAAGGGCAGGGGAGT	59.584	20	167
1834	1	p3	(GAG)7	21	148	168	AGAAGAGGAGGAGGAGGAGG	59.066	20	GTACAAGGGCAGAGGAGTGT	59.023	20	100
1835	1	p1	(T)12	12	2083	2094	AGCCAAGGATGCATTCTGCT	60.033	20	TACATGCCCTAGGTGGAGCT	60.031	20	100
1836	1	c	(GCC)6tcctcctccgccgccgcct(CCG)6	55	90	144	CGTGCAACAAGCTGCTTCTT	59.97	20	TCCATCTTCCCCACATGTGC	60.034	20	264
1837	1	c	(TC)8cttcctcttttatttcagtttcactctccgttgtctctcacttcttatcacttcttctcatctcgc(GA)7	96	1	96	TATGACCGGACAACTGACGC	60.109	20	AAGTGCCTGGTACAAGCCTC	59.963	20	223
1838	1	p3	(TCC)5	15	119	133	AGCATGTTCTAGCAGCAGCA	60.036	20	ATACCCAACTGCTTCAGCCC	60.034	20	181
1839	1	p3	(CAT)5	15	42	56	CGACCTCCACAGATTGGCTT	60.036	20	TCAGAACCCCCACCTGAAGA	60.105	20	234
1840	1	p2	(TC)7	14	348	361	GCCTCGTTGGTGCCAAAATT	59.967	20	AGGCTTCTTTCGTTGGTGCT	60.179	20	216
1841	1	c	(CT)10(CA)16ttcactcagaacagtgttgatggtttctgaacagtcttgatgtgcaaacctg(CT)15	134	396	529	GCGGATCTGCTGCTTACTCA	60.179	20	ACCAGCCAGATGAGAAGTGC	60.036	20	146
1842	1	p2	(CT)14	28	65	92	GGCTGAAACCGAGTTGGAGA	59.965	20	ACAGGGGCAGATAAGTTGGC	60.034	20	213
1843	2	p1	(T)11	11	1852	1862	GGCTGAAACCGAGTTGGAGA	59.965	20	ACAGGGGCAGATAAGTTGGC	60.034	20	213
1844	1	p1	(T)10	10	1692	1701	TCACTTGTGCCCCTCGTTAC	59.966	20	GGGTCGGTCAGGTTCAGAAG	60.037	20	150
1845	1	p3	(TTC)6	18	217	234	CTGTCCCCAAACCTGATCCC	60.034	20	GGGGTTTGACATGGAGGAGG	60.034	20	203
1846	2	p3	(CTC)5	15	553	567	CTGTCCCCAAACCTGATCCC	60.034	20	GGGGTTTGACATGGAGGAGG	60.034	20	203
1847	1	p3	(GAT)5	15	314	328	GGCTCAGTCTACGTCTGCTC	59.9	20	AGAATGGCCTGGAGGAGGAA	60.253	20	146
1848	1	p1	(A)10	10	70	79	CGGACATCTTTCCTTGCCCT	60.035	20	TCCATCCGATACGATCCCGA	59.963	20	206
1849	1	c	(AAG)6tgagcaagaaaggaaaaaaaatgaaatgaaaaacaagagggaacaaaaccccatagaccaaatggcataaataaagaagagggaaagggaagaaaa(AG)9	132	1	132	TTTGCTACATGGTGGACCCC	59.961	20	GGTATCCGACCCAGCACAAA	60.036	20	143
1850	1	p1	(T)10	10	340	349	TCAATCTTGCGTTGCTTGTGT	59.325	21	CCTACAGCCGCCAAGATGAA	60.108	20	118
1851	1	c	(TC)6c(CT)8	29	713	741	TGTACCCAAGCGGAGTTGAC	59.966	20	CCTCTCCGTATTGCGACCTC	59.969	20	237
1852	2	p1	(A)10	10	2662	2671	TGTACCCAAGCGGAGTTGAC	59.966	20	CCTCTCCGTATTGCGACCTC	59.969	20	237
1853	1	p1	(A)17	17	1	17	GGAAACTGTTGCTTCTGCGG	60.04	20	CCACTTTGCCTCCCTGGTAG	60.035	20	174
1854	1	p3	(GGC)5	15	223	237	CGGATCTGACGGTTGAGGAG	59.899	20	CAGTTCCTCCAGTTCCCGTC	60.037	20	240
1855	1	p3	(GGC)5	15	531	545	GGGTTCTCATCTCCCCCTCT	60.031	20	GTAACGAACCCGAAACCCCT	59.965	20	225
1856	1	c	(CT)8aaaccgtaatttcaatcggttaattgaaaacaaaaccaaaatccaaaccctaaatttttttgagttacc(A)14	99	229	327	TTCTGAGTTTGCGAGCGAGT	59.968	20	CACAATGGTCTCACCCCTCC	60.035	20	254
1857	2	p1	(A)16	16	821	836	TTCTGAGTTTGCGAGCGAGT	59.968	20	CACAATGGTCTCACCCCTCC	60.035	20	254
1858	1	c	(CT)7cctctctctggatcgggtgctccgcgtgtgaggcgatggcgcaaccggcagcggtggcggcacagggaagcggagctccggccggagggcg(GCA)6	123	28	150	TCCTCTCTCTGGATCGGGTG	60.106	20	CCGCCATCCTTATGATCCCC	60.035	20	154
1859	1	c	(TC)6aaactcctcctctctctccct(CTC)5	48	119	166	CACCTCCCTTGGATGCACAT	60.034	20	AGCCCTGCATGCTTGTACAT	60.034	20	274
1860	1	p1	(T)10	10	3588	3597	CAGAAGCAAAAGCAGCAGCA	59.968	20	CCAATATGGCCAGTGCATGC	59.967	20	253
1861	1	p2	(CT)7	14	38	51	CAGTTGTTGCTGAGGTTGCC	59.969	20	CTGAAGCTGTCCCTTGCTCA	59.964	20	273
1862	1	p2	(AG)6	12	16	27	TCCTCTCAGATCCCTCGCAA	60.033	20	GGGCATTGTTGGGGTTTGTC	59.965	20	230
1863	1	p2	(GA)12	24	25	48	GTTGAACTTGCTGCTGTGGG	59.969	20	AGCATCATCCTCGGCAACAA	60.035	20	111
1864	1	p2	(TC)15	30	110	139	AGGTTGCTATGGGCCTCAAC	60.034	20	GCCTCCGACACATTTGCATC	59.901	20	170
1865	1	p1	(T)11	11	1155	1165	CTAGGCTGACTTCCCCTCCT	60.032	20	ATCCCAGGTTTGCCCTCATG	60.033	20	174
1866	1	p1	(A)10	10	569	578	TGAGCAGAGCAAAGTGTGGT	59.819	20	GGTCCTTCAGCTCAGCACAT	60.036	20	255
1867	1	p1	(T)12	12	1	12	GCTCTTCCCAAGTTCCGGAA	59.964	20	TGCCTCCCAACCAGTTTGTT	60.033	20	154
1868	1	c	(TC)7ccgaatcgcga(TC)7ccgatctcatctctctctcgcgcgatctctctctcatctctctctcccga(TC)8cagatctca(TC)6ccgatctctctctccccagatctcatctctctctcgcgcgatctctctctcatctctctctcccga(TC)8cagatctca(TC)6ccgatctctctctccccagatctca(TC)8cagatctca(TC)6ccgatctctctctccccagatctcata(TC)6	330	86	415	TCCCGCGATCTCATCTCTCT	59.89	20	GGGGAGAGAGAGATCGGGAG	60.251	20	156
1869	1	p2	(AG)6	12	576	587	TCCACCATCTCCTAGTCGCA	60.034	20	AGGTGGTCACTGCGAGAATG	60.037	20	211
1870	1	p1	(T)12	12	920	931	GTTCCACCCGTAAATTCGCG	59.904	20	TGCAAGGACCACTGGTTGTT	60.034	20	207
1871	1	p1	(A)18	18	1	18	GGGACTGCTAGTCGATGCTC	59.969	20	GCCGGTTGCGAATACATGAC	59.972	20	112
1872	1	p1	(T)10	10	2020	2029	GTCATTCAGGTGGGAGCACA	59.963	20	ATTCCCTCCTCAACAGCAGC	60.035	20	101
1873	1	p1	(A)10	10	876	885	GGTTGCCATGCATGTCCATC	59.896	20	CGGCAACAGCATCATCCATG	59.97	20	106
1874	1	p3	(CAG)6	18	2006	2023	CGCGCATGAATCAGTTCTGG	59.973	20	GCCACTGCTGGGGTAGAATT	60.034	20	214
1875	1	p1	(A)11	11	733	743	CCAGACAGCCAACATGGACT	59.963	20	ACTCCAGTTGCAGCAGTACC	59.965	20	141
1876	1	p1	(T)10	10	840	849	GAGTCTCGTTTCCCTGCACA	59.966	20	GCGTACTACCAAAGCCAGGT	60.037	20	252
1877	1	p2	(TC)6	12	1	12	CGCCCCTCTTGAACATCCTT	60.035	20	CCCTCCGCCAAGTTAACCAT	60.034	20	186
1878	1	p2	(CA)7	14	254	267	AGGCTCACACACACACACAT	59.819	20	ACGGTGGCAAACTTGTAATTCG	60.032	22	100
1879	1	p1	(T)13	13	475	487	CGAGGACAAGCTTCCATGGT	60.036	20	TCGACTCTCATGCTCCTTGC	59.826	20	276
1880	1	p2	(TC)12	24	21	44	ACTCTCGTCTGCCCAAGTTG	59.966	20	AAGGTGTTGCCCATCAGGAG	59.961	20	257
1881	1	p1	(A)10	10	59	68	AGAATCGGGAGGAACGGGTA	60.033	20	CTGAGATCGATTCGGGCGAA	59.969	20	109
1882	2	p1	(T)10	10	2251	2260	AGAATCGGGAGGAACGGGTA	60.033	20	CTGAGATCGATTCGGGCGAA	59.969	20	109
1883	1	p1	(T)17	17	2033	2049	GTGGCCGAACTTCCAGGTAA	59.964	20	TAGGGACGCCATAGTGGTCA	60.033	20	103
1884	1	p1	(T)10	10	33	42	GAATACGCTGGAGAGGAGGC	59.967	20	GCCCTCCGCCAAAACAAAAT	59.965	20	148
1885	1	p2	(CT)7	14	50	63	AATCCTCACCTCCTCCTCCC	60.031	20	AGATCACCATTGCTGCTGCT	60.034	20	102
1886	1	p3	(CAG)7	21	929	949	GTGGCCACTGATGATGGGAA	60.034	20	AAATTGGGGATCGTGGGGTC	60.034	20	119
1887	2	p3	(CAG)6	18	1307	1324	GTGGCCACTGATGATGGGAA	60.034	20	AAATTGGGGATCGTGGGGTC	60.034	20	119
1888	3	p4	(TGAA)5	20	2468	2487	GTGGCCACTGATGATGGGAA	60.034	20	AAATTGGGGATCGTGGGGTC	60.034	20	119
1889	4	c	(AG)7acagatgggggtgggcccggtggggttttcgactgacatgtatcgatcgtgt(A)20	86	2693	2778	GTGGCCACTGATGATGGGAA	60.034	20	AAATTGGGGATCGTGGGGTC	60.034	20	119
1890	1	p3	(CAG)6	18	11	28	GCTACAACCGCTGCTATTGC	59.972	20	AGGGGCAATGTAGGCAGAAC	60.034	20	155
1891	2	p3	(CAG)5	15	2045	2059	GCTACAACCGCTGCTATTGC	59.972	20	AGGGGCAATGTAGGCAGAAC	60.034	20	155
1892	3	p2	(AG)6	12	2724	2735	GCTACAACCGCTGCTATTGC	59.972	20	AGGGGCAATGTAGGCAGAAC	60.034	20	155
1893	1	p2	(CT)9	18	92	109	CACAAGCACTCATGGGGGAT	60.034	20	ACCCAGTGGTTAGCAGATGC	60.035	20	182
1894	1	p1	(T)16	16	558	573	CATCTCCCGTCACAAGCCTT	60.036	20	CATGCCCTTCACGTACAGGT	60.036	20	148
1895	1	p1	(T)12	12	611	622	AGAACAAGGAGTCGCAGCTC	60.038	20	CATGCATGACAAGTCGCGAG	59.974	20	274
1896	1	p1	(T)16	16	1295	1310	CTATTCCGCCAATGCTTGCC	59.969	20	TTGTGAATTTGGGCACGCTG	59.968	20	118
1897	1	p2	(TC)8	16	96	111	CAATGGCAGGAACTCCAGGT	59.961	20	TGACCACGCCGAATTCTCAA	59.966	20	140
1898	1	p2	(TC)6	12	79	90	CTTACAGCCCAAGGTGGAGG	60.035	20	CCAACGGCTCTTCCTTCACT	59.965	20	116
1899	2	p4	(AAAT)5	20	3565	3584	CTTACAGCCCAAGGTGGAGG	60.035	20	CCAACGGCTCTTCCTTCACT	59.965	20	116
1900	1	p3	(TCC)9	27	164	190	CGTGAGCAGAGCGCATAAAC	59.974	20	ATCGAAAACAACCCCGACGA	59.966	20	250
1901	1	p3	(TGT)5	15	396	410	CGCCGACAACTATCCAGGTT	60.108	20	CCGGTATAGCGAAGGCCAAT	59.965	20	221
1902	1	p2	(CT)6	12	157	168	CCCACTGCCTCTCTCTCTCT	60.033	20	TCGCAGGAGAGGAGATGGAA	60.033	20	269
1903	1	p1	(T)10	10	488	497	ACCTGGGCTATCCTCAACCT	59.955	20	AGCTGTGCCAATGGATTCGA	60.035	20	109
1904	1	p3	(CGC)9	27	59	85	GCAGCCTCAGAACAAGTCCT	59.964	20	TTCAAGCAGACCGGTCTTCC	59.965	20	174
1905	1	p3	(CGC)5	15	92	106	CGTGCGAACAGTTTGCTTGA	59.973	20	GGGCTTGTGCGAACTCTACT	60.037	20	236
1906	1	p1	(A)10	10	1404	1413	TCCTCAAGCCAATGGTGTCC	59.962	20	GCAGCACTTGTCGCAAAAGA	59.971	20	241
1907	1	c	(AAT)6tccgatcaaaccctaaatcctaaccctaaccctaaccctagctacgatgcaagactccgatcgccccacccctcaatcatcccccgccaaatccca(CGC)8	138	44	181	ACGAATCCCAATCCACCACC	60.034	20	GCACAGCCTCTCCTTCATGT	60.036	20	164
1908	1	p2	(CT)6	12	28	39	AAGTCGTCCACTGCATTCGT	59.966	20	GCCGGAGCAGTAGAAGCTAG	59.969	20	252
1909	2	p2	(AG)7	14	323	336	AAGTCGTCCACTGCATTCGT	59.966	20	GCCGGAGCAGTAGAAGCTAG	59.969	20	252
1910	1	p1	(A)11	11	2938	2948	ACGGGACCCATACATCCTCA	60.032	20	AATGTTGCTTGCAGTGCCAG	59.967	20	130
1911	1	p2	(CT)7	14	151	164	TTGTGCCAAATGGTGCGAAG	59.968	20	TGTTGCACCACCCTCAAACT	60.034	20	179
1912	1	p1	(T)15	15	1	15	TTGGAGGACATTTCCCCTGC	59.96	20	GCTGTTCTCTTGCACTGCAC	60.041	20	104
1913	1	p1	(A)13	13	37	49	CGTTCTGGAGGTAGCGGATC	59.969	20	AGCTGCCTGTGGTTGCATAT	60.034	20	111
1914	1	p5	(TGCGG)5	25	8	32	GACAATTGAGGTGATCGCGC	59.973	20	TGCACTTGATCGCTTCCTGT	59.965	20	122
1915	2	p1	(T)10	10	2116	2125	GACAATTGAGGTGATCGCGC	59.973	20	TGCACTTGATCGCTTCCTGT	59.965	20	122
1916	1	p1	(T)10	10	1527	1536	ATCTCTTGGTTCAAGCGCCA	59.963	20	TTTCCAATCCCCACTCTCGC	60.035	20	248
1917	1	p2	(GA)7	14	1	14	AGCTTGACCTGGAGAGCAAC	59.964	20	CCTTGCCCTTGGGTAGACTG	60.035	20	246
1918	2	p1	(T)10	10	794	803	AGCTTGACCTGGAGAGCAAC	59.964	20	CCTTGCCCTTGGGTAGACTG	60.035	20	246
1919	1	p1	(A)11	11	1	11	AGCGTTCACAGCATGATCCA	60.036	20	CCACCAAATGGCCAACACTG	59.966	20	107
1920	2	p1	(T)11	11	637	647	AGCGTTCACAGCATGATCCA	60.036	20	CCACCAAATGGCCAACACTG	59.966	20	107
1921	1	p2	(TC)11	22	112	133	ATCGACTTCTGCTGGTGGTG	60.037	20	CCTTTTCACTGCCACCAAGC	59.967	20	107
1922	1	p1	(T)17	17	429	445	AGCAAAAGCTCCAGCCACAT	60.541	20	CGGGTGAACATCGCTCCTTA	59.825	20	227
1923	1	p1	(A)12	12	294	305	GCGAAGGAGGTGTCGTTGTA	60.039	20	GAAGCCCTCACCTCCAGTTC	60.036	20	197
1924	1	p2	(GA)8	16	74	89	TAAAGCGGTTTTGTGCTGCC	59.969	20	GGCTCGTTCCTCCAATTGGA	60.035	20	204
1925	1	c	(T)11atttcacattcctt(A)11	36	1835	1870	GCTGCTCAGTCGCTTTTCTG	59.834	20	GTAGAGCGATCATCTGGCCC	60.038	20	152
1926	1	p1	(A)10	10	107	116	CGAATGAAGATTGCAGCCGG	59.971	20	CAGTGTAAGCTGCCCTGTCA	59.965	20	249
1927	2	p1	(A)12	12	2128	2139	CGAATGAAGATTGCAGCCGG	59.971	20	CAGTGTAAGCTGCCCTGTCA	59.965	20	249
1928	1	p1	(T)10	10	1990	1999	TCAGTGCATCAGCTCAGCAA	59.964	20	CAAAATGTGAAGCGGCACCA	59.968	20	232
1929	1	p2	(TC)6	12	117	128	TGGTTGGCTGAGCGAAATCT	59.963	20	ATCCCATCAAGGTTGGCAGG	60.033	20	200
1930	1	p1	(A)12	12	74	85	AGGTACATGCCTTAGGTGGG	58.787	20	CACCGAGTTGGGTATACGGG	59.896	20	110
1931	1	p1	(T)10	10	453	462	GGCCACCTCCAAACTCTTGT	60.179	20	TCTTCTAAAGTCTGGCGCCG	60.109	20	223
1932	1	p3	(TCT)6	18	11	28	ATGGTGCTCCTCCCAAACTG	59.961	20	ACCTACGCCGTTTGTCTCAG	60.039	20	159
1933	1	p2	(TC)6	12	30	41	AGGAGGAGCTGAGGAGGAAG	60.032	20	CCTTTGCCACCTTCTCGAGT	59.965	20	165
1934	1	c	(ACC)5atcatgatcacgg(CCA)6	46	113	158	GTACGGGACCTTTCAGGGTG	60.037	20	ACTGCTGCATAACCTGGGAC	60.035	20	153
1935	1	p2	(TA)6	12	418	429	GTACCTGATAACGGAGGCGG	59.968	20	CCTCCCTCTTGTGGAAGCTG	60.036	20	229
1936	1	p3	(TAT)7	21	385	405	TGTTCTCGCCGGCCAATAAT	60.107	20	CACCGTTCTCAGAGCAGAGG	60.109	20	117
1937	2	p2	(TC)10	20	583	602	TGTTCTCGCCGGCCAATAAT	60.107	20	CACCGTTCTCAGAGCAGAGG	60.109	20	117
1938	1	p1	(T)12	12	726	737	CCCTCCAGATCTCCCTCTCC	60.179	20	GATTTCTTAGAGGCCCGCGA	59.896	20	178
1939	1	p1	(A)20	20	1172	1191	AGGCGGAGGAGAGAAGTGAT	60.033	20	GCCTATCGCTCAGTCCAACA	59.824	20	180
1940	1	p1	(T)10	10	2460	2469	CCCTTTCTCACTGGCCGATT	60.035	20	CCAACAGCTCCTGAACCGAT	60.036	20	142
1941	1	p3	(CAA)8	24	436	459	TCGCAGACGCCATTACATGA	59.825	20	TGGAGGGGGTAACTACTGGG	59.956	20	226
1942	1	p3	(TTG)5	15	802	816	CGGCCTCAACTTCAACCTCT	59.965	20	GAAGTTGGTCTGGACGGAGG	60.037	20	109
1943	1	p4	(GAAT)5	20	644	663	CGAATCCGATCCCTCCCAAG	59.966	20	GGTGCAGGTAGAACCCCTTC	60.035	20	279
1944	1	p2	(AG)9	18	41	58	AGCTCATCTCCAAAGCCCAC	60.035	20	AGGTTCTTCAGGCTGTTCCG	59.965	20	230
1945	2	p3	(AGC)6	18	376	393	AGCTCATCTCCAAAGCCCAC	60.035	20	AGGTTCTTCAGGCTGTTCCG	59.965	20	230
1946	3	p4	(TTCT)5	20	705	724	AGCTCATCTCCAAAGCCCAC	60.035	20	AGGTTCTTCAGGCTGTTCCG	59.965	20	230
1947	1	p2	(GA)6	12	946	957	ATTCTGATTGGTCCACGCGT	60.036	20	GGGTCAGATTCAAGGAGGCC	60.107	20	135
1948	1	p1	(A)10	10	358	367	ATCTCCCAACTCCCTACCCC	60.03	20	AGGATCGTGAAGCGGACAAG	60.109	20	180
1949	1	p2	(TC)15	30	55	84	AGGAGTCGGGGAATACTGCT	60.032	20	CTCACAACCTCAACCTCCCC	59.963	20	109
1950	2	p2	(AG)8	16	304	319	AGGAGTCGGGGAATACTGCT	60.032	20	CTCACAACCTCAACCTCCCC	59.963	20	109
1951	1	p2	(TC)20	40	110	149	TGGACCAAATACCGCTCCTG	59.748	20	AAGGCGAAGATGTTGGAGGG	60.035	20	146
1952	1	p3	(CCA)5	15	187	201	CTCTCACCATCACAGTGCGT	60.038	20	ATGGTGAGGGAGGTGATGGA	59.955	20	166
1953	1	p2	(AT)6	12	677	688	GGATGTGTCGTCGGAATCGA	59.9	20	GACGGTGTGCATGAGACAGA	60.038	20	100
1954	1	p2	(AC)7	14	364	377	ACAACACCCATAGGACACGC	60.321	20	CCGGTCAGACAATGTAGGGT	59.097	20	223
1955	1	p3	(GCT)6	18	39	56	GCCGGTGATGACAATGCATC	59.97	20	TCCGTTGCTTAGCCAACCAT	59.962	20	162
1956	2	p1	(T)10	10	880	889	GCCGGTGATGACAATGCATC	59.97	20	TCCGTTGCTTAGCCAACCAT	59.962	20	162
1957	1	p1	(T)10	10	197	206	AGCCGGTGAAGAGTTTCGAG	60.038	20	TTTCTACACCACCGCTCGTC	60.039	20	186
1958	1	p1	(T)10	10	1055	1064	ATCGACATCTCCCCTCCCAA	60.031	20	CCATGTGATCAAAGGGGCCT	60.033	20	227
1959	1	p3	(AAT)6	18	30	47	AGACCATGGAGGCTGTGTTG	59.963	20	ACAGAGTCCGATGTGAGAGAGA	60.027	22	145
1960	2	p2	(CT)6	12	247	258	AGACCATGGAGGCTGTGTTG	59.963	20	ACAGAGTCCGATGTGAGAGAGA	60.027	22	145
1961	3	p1	(T)12	12	653	664	AGACCATGGAGGCTGTGTTG	59.963	20	ACAGAGTCCGATGTGAGAGAGA	60.027	22	145
1962	1	p2	(TC)6	12	54	65	TCCTCTCCTCCACTAGTGCC	60.033	20	CTTCGCTGTCCGTAAATGCG	59.975	20	269
1963	1	p2	(TC)8	16	137	152	CAACCCGCATCCAAGATCCT	60.107	20	TTGTAACCGCAGCACCTAGG	60.037	20	235
1964	2	p3	(ATT)5	15	729	743	CAACCCGCATCCAAGATCCT	60.107	20	TTGTAACCGCAGCACCTAGG	60.037	20	235
1965	1	p1	(T)10	10	409	418	GAGCTTGCTGGATCTGGGAG	60.179	20	CTGCGGTGGAAGTGCTCTTA	60.037	20	240
1966	2	p1	(T)10	10	1085	1094	GAGCTTGCTGGATCTGGGAG	60.179	20	CTGCGGTGGAAGTGCTCTTA	60.037	20	240
1967	1	p2	(GA)7	14	276	289	CAGAAGGATGGTGCAGAGCA	60.036	20	GAGGGGCAGCTTCAGGAATT	60.034	20	117
1968	1	p1	(A)10	10	52	61	AAGCCAGCTACGCTCGATAC	59.969	20	GTCTAGTTCCCGTGCTTGCT	60.037	20	161
1969	1	p1	(A)12	12	1722	1733	ACTCCAGCCATTCCTTGACG	60.036	20	TCACCGAGGGCATGTCTCTA	60.034	20	195
1970	1	p1	(T)10	10	461	470	TTGCCTTGGAACAGAACCGA	59.818	20	TTGCTCGTCACTGCCATCAT	60.036	20	152
1971	1	p1	(T)12	12	842	853	CAAGGGTGATCAGGGTGTCC	60.035	20	GTTGGGATCCTTGGCATCCA	60.033	20	163
1972	1	p1	(A)19	19	1	19	GCAGCGTCCGATGTATCTGA	59.969	20	TGAAGGAGGCCGTCATGTTC	60.036	20	151
1973	1	c*	(CAG)5ctggtgattcatcctccgaattttaaaacaactacaaccttatcctccttatttccttgtccttctcgtacttcttcttctgcc(GCT)5ctccacttgaaacatcaacaattccaactcgatgt(TGA)5(GAAAGG)5*	192	213	404	AGCGTGAAAGAGCGGAAAGA	59.966	20	TCGAGGAAAGAGGTGGCAAC	59.965	20	116
1974	1	p3	(TTC)5	15	86	100	ACAAGAGCCAGATGCAACCA	59.889	20	ATAAGTCTTGCGCGACGGAT	59.898	20	261
1975	1	p3	(AGG)5	15	450	464	TGAACAACACTCCCTCGACG	59.968	20	GCTTCTCTCTTGAAGGCGGT	60.037	20	114
1976	1	p1	(T)10	10	93	102	TCCAAACTCCCTGAACTTTCCT	59.216	22	CGACCCTGTTTGGTTTGGGA	60.467	20	237
1977	1	p6	(ACCAAC)5	30	112	141	CCCTCCTCGGCAATTCAACT	60.035	20	CTTTGTTCGTGCGGCTTCAA	59.971	20	102
1978	1	p3	(AGC)6	18	1	18	CCTCTCCACATTTCGCTGCT	60.392	20	GATTGCTTGCGCCTTGTCAA	60.039	20	139
1979	1	p2	(AG)7	14	581	594	TATCCAATGTCTCGCCGCTC	59.968	20	TTAGGTCGTTGATGGTGGCC	60.036	20	153
1980	1	p2	(TC)19	38	68	105	TCTCTCTTGCAGCCTCGTTG	60.038	20	CGGAGTTACGAACGGAGAGG	59.902	20	160
1981	1	p1	(A)11	11	423	433	TTCTGATGTCTCCACCGTGC	60.037	20	CCAGGCCACAAACTTCAAGC	59.967	20	155
1982	1	p3	(CAT)5	15	62	76	CAAGTTTGTCAGTGCCAGCC	59.969	20	ATTCCATTCTGGTGCTGGGG	60.033	20	183
1983	1	p1	(T)11	11	1520	1530	TGCAAGAGGGAATGCTGGAG	60.035	20	GCACATACTTGCGCATCCTG	59.971	20	118
1984	1	p3	(TAT)9	27	27	53	CCACGGTAGAAGCTGCTCAA	60.037	20	GTCCGTCCCTGATATTGCCC	60.25	20	157
1985	1	p1	(A)18	18	1	18	ATTGGTACTTGCAGCTCGCT	60.036	20	TCTCGGGTAGGAAGTCCCAG	60.033	20	152
1986	2	p1	(A)10	10	1391	1400	ATTGGTACTTGCAGCTCGCT	60.036	20	TCTCGGGTAGGAAGTCCCAG	60.033	20	152
1987	1	p2	(AG)18	36	59	94	CGGACCCAAAGAAGCAGGAT	60.035	20	TTCCTCGGAATGTTCACGCA	59.966	20	255
1988	1	c	(T)13attgttttggctgaagattgggggttttggatcaagaaacttcggtttattgtatgtcctgatt(A)10	87	1	87	ATACCTCAAGGCCGGAGACT	60.032	20	GAAGGCTTCAACCTCCGTGA	59.965	20	124
1989	2	p1	(A)10	10	268	277	ATACCTCAAGGCCGGAGACT	60.032	20	GAAGGCTTCAACCTCCGTGA	59.965	20	124
1990	3	p1	(T)11	11	3151	3161	ATACCTCAAGGCCGGAGACT	60.032	20	GAAGGCTTCAACCTCCGTGA	59.965	20	124
1991	1	c	(GA)6gcgaggg(TC)7	33	9	41	CAGGTGGTGCTGGACCTATC	59.821	20	TAGAGATTTAGCGGCGCTGG	59.968	20	178
1992	1	p1	(A)10	10	122	131	AGAGAGGGGGAAGACGGTAG	59.741	20	GGCTCCGTTGGAATCGTACA	60.109	20	212
1993	1	p2	(AG)13	26	1	26	CTCTCAAGCTCCGACCGATC	59.97	20	GGCCAGAAACAGTCCTCGAA	59.965	20	193
1994	1	p2	(CA)7	14	995	1008	GCGATGTGAATGCTGTCGAC	59.974	20	TGTGCTGCAACATGAACTGC	59.969	20	154
1995	1	p1	(T)10	10	1484	1493	CAACTTTGCCCGACATGCAA	59.968	20	GCACAGTGTTTGGAACGCAT	59.969	20	277
1996	2	p3	(TCA)5	15	2102	2116	CAACTTTGCCCGACATGCAA	59.968	20	GCACAGTGTTTGGAACGCAT	59.969	20	277
1997	1	p2	(TC)7	14	2	15	AGGGCTGTGGAAAAAGGCTT	60.106	20	CTTCGCGTCCTGTGAGAACT	60.039	20	118
1998	1	p1	(T)10	10	3	12	TCCCTCGACGGTTCTACCTC	60.394	20	TCTTTCCTGATCGGCCTCCT	60.326	20	234
1999	1	p1	(T)13	13	418	430	GCAAGGCTGTTTGGGATTGT	59.319	20	TCCAATCAGCCCTATGCAGG	59.525	20	199
[truncated: 7,988 more rows]
